# Supplementary material for: Contribution of amygdala to dynamic model arbitration under uncertainty
Source: Nat Commun. 2025 Nov 28;16:11704. doi: 10.1038/s41467-025-66745-1 (PMC12753643; doi:10.1038/s41467-025-66745-1)
Supplement: Supplementary file 4 — Source data [file 41467_2025_66745_MOESM4_ESM.xlsx]

## Sheet: Figure1
Figure 1e
What-only, Controls (each row = each subject)
Trial data	trial_ 1	trial_ 2	trial_ 3	trial_ 4	trial_ 5	trial_ 6	trial_ 7	trial_ 8	trial_ 9	trial_10	trial_11	trial_12	trial_13	trial_14	trial_15	trial_16	trial_17	trial_18	trial_19	trial_20	trial_21	trial_22	trial_23	trial_24	trial_25	trial_26	trial_27	trial_28	trial_29	trial_30	trial_31	trial_32	trial_33	trial_34	trial_35	trial_36	trial_37	trial_38	trial_39	trial_40	trial_41	trial_42	trial_43	trial_44	trial_45	trial_46	trial_47	trial_48	trial_49
	0.503597	0.501199	0.570743	0.592326	0.659472	0.673861	0.719424	0.733813	0.748201	0.760192	0.776978	0.769784	0.767386	0.776978	0.796163	0.793765	0.820144	0.829736	0.796163	0.798561	0.815348	0.817746	0.798561	0.796163	0.796163	0.798561	0.83693	0.805755	0.784173	0.779376	0.77458	0.776978	0.781775	0.786571	0.779376	0.779376	0.786571	0.772182	0.772182	0.779376	0.261391	0.357314	0.448441	0.553957	0.604317	0.618705	0.693046	0.726619	0.729017
	0.510256	0.548718	0.574359	0.620513	0.65641	0.679487	0.735897	0.720513	0.682051	0.728205	0.769231	0.776923	0.774359	0.8	0.794872	0.802564	0.8	0.787179	0.792308	0.787179	0.758974	0.766667	0.789744	0.782051	0.774359	0.787179	0.789744	0.766667	0.771795	0.730769	0.761538	0.748718	0.730769	0.717949	0.748718	0.741026	0.741026	0.738462	0.753846	0.74359	0.330769	0.461538	0.533333	0.612821	0.653846	0.692308	0.702564	0.730769	0.730769
	0.496815	0.569002	0.626327	0.687898	0.685775	0.734607	0.747346	0.77707	0.798301	0.804671	0.819533	0.819533	0.806794	0.823779	0.838641	0.838641	0.834395	0.847134	0.836518	0.838641	0.832272	0.845011	0.847134	0.849257	0.845011	0.861996	0.840764	0.828025	0.85138	0.855626	0.849257	0.85138	0.855626	0.872611	0.842887	0.834395	0.828025	0.842887	0.813163	0.804671	0.265393	0.37155	0.473461	0.573248	0.630573	0.677282	0.728238	0.783439	0.815287
	0.542199	0.529412	0.621483	0.654731	0.654731	0.69821	0.69821	0.731458	0.73913	0.741688	0.764706	0.741688	0.741688	0.797954	0.813299	0.808184	0.810742	0.826087	0.813299	0.795396	0.764706	0.782609	0.792839	0.795396	0.813299	0.836317	0.823529	0.826087	0.861893	0.820972	0.851662	0.856777	0.83376	0.83376	0.823529	0.861893	0.815857	0.869565	0.846547	0.808184	0.258312	0.309463	0.368286	0.450128	0.488491	0.544757	0.598465	0.626598	0.675192
Inset data	80\20	70\30	60\40
	0.837044	0.767086	0.636968
	0.846457	0.751562	0.621852
	0.903323	0.823157	0.695462
	0.81405	0.769223	0.636827
What-only, Amygdala
Trial data	trial_ 1	trial_ 2	trial_ 3	trial_ 4	trial_ 5	trial_ 6	trial_ 7	trial_ 8	trial_ 9	trial_10	trial_11	trial_12	trial_13	trial_14	trial_15	trial_16	trial_17	trial_18	trial_19	trial_20	trial_21	trial_22	trial_23	trial_24	trial_25	trial_26	trial_27	trial_28	trial_29	trial_30	trial_31	trial_32	trial_33	trial_34	trial_35	trial_36	trial_37	trial_38	trial_39	trial_40	trial_41	trial_42	trial_43	trial_44	trial_45	trial_46	trial_47	trial_48	trial_49
	0.483986	0.523132	0.540925	0.560498	0.517794	0.537367	0.532028	0.55694	0.524911	0.55694	0.565836	0.558719	0.581851	0.572954	0.576512	0.592527	0.58363	0.61032	0.574733	0.617438	0.628114	0.596085	0.596085	0.603203	0.601423	0.640569	0.603203	0.624555	0.644128	0.631673	0.63879	0.653025	0.617438	0.635231	0.640569	0.656584	0.658363	0.670819	0.654804	0.640569	0.348754	0.423488	0.44306	0.414591	0.430605	0.455516	0.457295	0.47153	0.446619
	0.511041	0.495268	0.492114	0.488959	0.492114	0.514196	0.564669	0.567823	0.567823	0.536278	0.542587	0.523659	0.567823	0.567823	0.583596	0.536278	0.55836	0.542587	0.574132	0.615142	0.570978	0.611987	0.605678	0.605678	0.589905	0.630915	0.599369	0.580442	0.615142	0.652997	0.643533	0.602524	0.62776	0.62776	0.659306	0.634069	0.634069	0.662461	0.624606	0.656151	0.365931	0.425868	0.429022	0.457413	0.375394	0.422713	0.454259	0.454259	0.495268
	0.501672	0.511706	0.545151	0.568562	0.565217	0.58194	0.565217	0.585284	0.541806	0.585284	0.622074	0.598662	0.652174	0.655518	0.625418	0.595318	0.561873	0.648829	0.632107	0.658863	0.672241	0.588629	0.635452	0.61204	0.575251	0.652174	0.622074	0.665552	0.668896	0.628763	0.598662	0.575251	0.622074	0.622074	0.602007	0.608696	0.608696	0.598662	0.635452	0.652174	0.354515	0.441472	0.424749	0.481605	0.491639	0.494983	0.528428	0.558528	0.538462
	0.474719	0.514045	0.52809	0.533708	0.573034	0.606742	0.617978	0.609551	0.634831	0.66573	0.651685	0.651685	0.623596	0.676966	0.648876	0.691011	0.674157	0.705056	0.646067	0.682584	0.674157	0.668539	0.679775	0.662921	0.702247	0.735955	0.75	0.702247	0.705056	0.713483	0.688202	0.657303	0.691011	0.702247	0.727528	0.705056	0.688202	0.738764	0.75	0.710674	0.317416	0.345506	0.421348	0.457865	0.491573	0.485955	0.516854	0.544944	0.595506
Inset data	80\20	70\30	60\40
	0.586425	0.562032	0.520106
	0.586792	0.565155	0.517219
	0.640658	0.600625	0.546755
	0.69428	0.619896	0.579237
What-only, VS
Trial data	trial_ 1	trial_ 2	trial_ 3	trial_ 4	trial_ 5	trial_ 6	trial_ 7	trial_ 8	trial_ 9	trial_10	trial_11	trial_12	trial_13	trial_14	trial_15	trial_16	trial_17	trial_18	trial_19	trial_20	trial_21	trial_22	trial_23	trial_24	trial_25	trial_26	trial_27	trial_28	trial_29	trial_30	trial_31	trial_32	trial_33	trial_34	trial_35	trial_36	trial_37	trial_38	trial_39	trial_40	trial_41	trial_42	trial_43	trial_44	trial_45	trial_46	trial_47	trial_48	trial_49
	0.512465	0.479224	0.537396	0.562327	0.576177	0.592798	0.66759	0.6759	0.739612	0.698061	0.686981	0.736842	0.722992	0.67867	0.725762	0.698061	0.720222	0.67313	0.689751	0.66759	0.684211	0.695291	0.695291	0.68144	0.703601	0.686981	0.67867	0.686981	0.698061	0.67036	0.68144	0.66205	0.692521	0.747922	0.706371	0.720222	0.742382	0.67867	0.67313	0.686981	0.304709	0.398892	0.409972	0.440443	0.434903	0.454294	0.531856	0.573407	0.578947
	0.51505	0.494983	0.498328	0.551839	0.568562	0.595318	0.595318	0.615385	0.602007	0.665552	0.625418	0.662207	0.698997	0.685619	0.658863	0.682274	0.705686	0.645485	0.665552	0.682274	0.658863	0.698997	0.702341	0.685619	0.67893	0.655518	0.67893	0.702341	0.712375	0.695652	0.719064	0.692308	0.698997	0.692308	0.67893	0.688963	0.705686	0.662207	0.702341	0.685619	0.351171	0.361204	0.424749	0.458194	0.501672	0.471572	0.508361	0.518395	0.545151
	0.485356	0.514644	0.531381	0.627615	0.635983	0.564854	0.623431	0.631799	0.67364	0.698745	0.65272	0.711297	0.711297	0.656904	0.698745	0.74477	0.723849	0.702929	0.736402	0.686192	0.698745	0.711297	0.698745	0.698745	0.728033	0.719665	0.707113	0.732218	0.740586	0.715481	0.736402	0.761506	0.732218	0.732218	0.778243	0.715481	0.719665	0.761506	0.740586	0.774059	0.280335	0.343096	0.376569	0.414226	0.443515	0.460251	0.485356	0.472803	0.539749
	0.474719	0.514045	0.52809	0.533708	0.573034	0.606742	0.617978	0.609551	0.634831	0.66573	0.651685	0.651685	0.623596	0.676966	0.648876	0.691011	0.674157	0.705056	0.646067	0.682584	0.674157	0.668539	0.679775	0.662921	0.702247	0.735955	0.75	0.702247	0.705056	0.713483	0.688202	0.657303	0.691011	0.702247	0.727528	0.705056	0.688202	0.738764	0.75	0.710674	0.317416	0.345506	0.421348	0.457865	0.491573	0.485955	0.516854	0.544944	0.595506
Inset data	80\20	70\30	60\40
	0.692992	0.63998	0.593932
	0.698639	0.614158	0.58125
	0.683117	0.667353	0.583117
Figure 1f
What, Controls
Trial data	trial_ 1	trial_ 2	trial_ 3	trial_ 4	trial_ 5	trial_ 6	trial_ 7	trial_ 8	trial_ 9	trial_10	trial_11	trial_12	trial_13	trial_14	trial_15	trial_16	trial_17	trial_18	trial_19	trial_20	trial_21	trial_22	trial_23	trial_24	trial_25	trial_26	trial_27	trial_28	trial_29	trial_30	trial_31	trial_32	trial_33	trial_34	trial_35	trial_36	trial_37	trial_38	trial_39	trial_40	trial_41	trial_42	trial_43	trial_44	trial_45	trial_46	trial_47	trial_48	trial_49
	0.479624	0.592476	0.69279	0.749216	0.793103	0.840125	0.852665	0.868339	0.862069	0.893417	0.909091	0.893417	0.899687	0.912226	0.899687	0.92163	0.902821	0.905956	0.905956	0.905956	0.855799	0.871473	0.880878	0.877743	0.855799	0.84953	0.855799	0.833856	0.815047	0.836991	0.805643	0.818182	0.783699	0.774295	0.768025	0.761755	0.755486	0.746082	0.69906	0.733542	0.326019	0.413793	0.564263	0.683386	0.755486	0.830721	0.880878	0.893417	0.896552
	0.506276	0.531381	0.539749	0.615063	0.707113	0.694561	0.694561	0.723849	0.769874	0.732218	0.74477	0.8159	0.769874	0.799163	0.811715	0.832636	0.845188	0.8159	0.803347	0.778243	0.832636	0.790795	0.803347	0.811715	0.794979	0.790795	0.778243	0.799163	0.753138	0.732218	0.774059	0.736402	0.748954	0.761506	0.774059	0.736402	0.736402	0.794979	0.74477	0.74477	0.242678	0.301255	0.338912	0.447699	0.476987	0.539749	0.631799	0.589958	0.65272
	0.507764	0.506211	0.56677	0.602484	0.545031	0.571429	0.602484	0.63354	0.642857	0.652174	0.627329	0.64441	0.678571	0.669255	0.690994	0.709627	0.68323	0.725155	0.712733	0.706522	0.694099	0.712733	0.698758	0.708075	0.734472	0.717391	0.72205	0.743789	0.737578	0.704969	0.73913	0.720497	0.729814	0.706522	0.740683	0.768634	0.734472	0.767081	0.751553	0.765528	0.248447	0.237578	0.329193	0.349379	0.381988	0.389752	0.439441	0.473602	0.481366
	0.481562	0.520607	0.522777	0.490239	0.579176	0.542299	0.531453	0.62256	0.603037	0.550976	0.603037	0.598698	0.613883	0.616052	0.609544	0.603037	0.59436	0.609544	0.613883	0.704989	0.635575	0.657267	0.644252	0.577007	0.652928	0.635575	0.685466	0.67679	0.652928	0.668113	0.685466	0.668113	0.635575	0.670282	0.685466	0.72885	0.635575	0.694143	0.642082	0.639913	0.353579	0.412148	0.425163	0.509761	0.477223	0.533623	0.5141	0.555315	0.62256
	0.420664	0.579336	0.629151	0.623616	0.701107	0.702952	0.702952	0.736162	0.739852	0.778598	0.760148	0.774908	0.821033	0.809963	0.785978	0.808118	0.826568	0.815498	0.826568	0.802583	0.793358	0.809963	0.817343	0.809963	0.789668	0.798893	0.784133	0.758303	0.802583	0.778598	0.754613	0.738007	0.769373	0.723247	0.717712	0.734317	0.752768	0.699262	0.702952	0.732472	0.271218	0.385609	0.531365	0.649446	0.745387	0.717712	0.789668	0.795203	0.857934
	0.484902	0.458259	0.529307	0.632327	0.577265	0.628774	0.68206	0.687389	0.690941	0.788632	0.735346	0.786856	0.738899	0.772647	0.772647	0.758437	0.765542	0.786856	0.797513	0.781528	0.774423	0.772647	0.783304	0.790409	0.793961	0.756661	0.735346	0.772647	0.749556	0.783304	0.767318	0.790409	0.774423	0.78508	0.769094	0.746004	0.793961	0.749556	0.804618	0.746004	0.269982	0.333925	0.454707	0.541741	0.690941	0.721137	0.717584	0.777975	0.779751
Inset data	80\20	70\30	60\40
	0.896936	0.860532	0.823739
	0.831696	0.759291	0.67963
	0.70802	0.660357	0.590986
	0.670066	0.600164	0.562978
	0.872652	0.799581	0.703297
	0.839594	0.783245	0.658084
What, Amygdala
Trial data	trial_ 1	trial_ 2	trial_ 3	trial_ 4	trial_ 5	trial_ 6	trial_ 7	trial_ 8	trial_ 9	trial_10	trial_11	trial_12	trial_13	trial_14	trial_15	trial_16	trial_17	trial_18	trial_19	trial_20	trial_21	trial_22	trial_23	trial_24	trial_25	trial_26	trial_27	trial_28	trial_29	trial_30	trial_31	trial_32	trial_33	trial_34	trial_35	trial_36	trial_37	trial_38	trial_39	trial_40	trial_41	trial_42	trial_43	trial_44	trial_45	trial_46	trial_47	trial_48	trial_49
	0.512111	0.50173	0.480969	0.525952	0.49827	0.539792	0.608997	0.595156	0.557093	0.529412	0.595156	0.584775	0.560554	0.640138	0.581315	0.612457	0.615917	0.588235	0.584775	0.626298	0.629758	0.633218	0.557093	0.653979	0.605536	0.640138	0.633218	0.560554	0.550173	0.577855	0.567474	0.584775	0.598616	0.557093	0.598616	0.577855	0.577855	0.574394	0.591696	0.581315	0.439446	0.49481	0.539792	0.539792	0.574394	0.570934	0.612457	0.591696	0.650519
	0.467532	0.549784	0.545455	0.545455	0.549784	0.636364	0.627706	0.597403	0.69697	0.666667	0.658009	0.666667	0.718615	0.688312	0.679654	0.727273	0.731602	0.69697	0.662338	0.705628	0.74026	0.692641	0.705628	0.65368	0.69697	0.714286	0.727273	0.74026	0.714286	0.688312	0.748918	0.69697	0.709957	0.722944	0.714286	0.735931	0.735931	0.709957	0.74026	0.770563	0.281385	0.341991	0.354978	0.380952	0.437229	0.502165	0.47619	0.562771	0.532468
	0.461905	0.566667	0.542857	0.538095	0.533333	0.585714	0.571429	0.628571	0.638095	0.566667	0.580952	0.67619	0.619048	0.67619	0.704762	0.704762	0.72381	0.680952	0.752381	0.747619	0.67619	0.647619	0.709524	0.714286	0.67619	0.680952	0.666667	0.67619	0.628571	0.7	0.666667	0.666667	0.671429	0.7	0.609524	0.62381	0.67619	0.671429	0.704762	0.633333	0.309524	0.414286	0.447619	0.480952	0.528571	0.542857	0.538095	0.62381	0.62381
	0.458824	0.509804	0.478431	0.47451	0.505882	0.498039	0.564706	0.580392	0.556863	0.592157	0.537255	0.603922	0.596078	0.572549	0.631373	0.580392	0.619608	0.619608	0.6	0.698039	0.627451	0.65098	0.627451	0.643137	0.670588	0.631373	0.603922	0.65098	0.607843	0.619608	0.654902	0.65098	0.658824	0.65098	0.607843	0.654902	0.643137	0.690196	0.670588	0.647059	0.341176	0.360784	0.454902	0.403922	0.443137	0.466667	0.521569	0.501961	0.494118
Inset data	80\20	70\30	60\40
	0.678625	0.601447	0.548271
	0.747645	0.648732	0.592608
	0.759464	0.661885	0.591139
	0.643314	0.611938	0.553281
What, VS
Trial data	trial_ 1	trial_ 2	trial_ 3	trial_ 4	trial_ 5	trial_ 6	trial_ 7	trial_ 8	trial_ 9	trial_10	trial_11	trial_12	trial_13	trial_14	trial_15	trial_16	trial_17	trial_18	trial_19	trial_20	trial_21	trial_22	trial_23	trial_24	trial_25	trial_26	trial_27	trial_28	trial_29	trial_30	trial_31	trial_32	trial_33	trial_34	trial_35	trial_36	trial_37	trial_38	trial_39	trial_40	trial_41	trial_42	trial_43	trial_44	trial_45	trial_46	trial_47	trial_48	trial_49
	0.51	0.526667	0.503333	0.52	0.51	0.5	0.546667	0.526667	0.56	0.533333	0.54	0.54	0.503333	0.54	0.603333	0.52	0.56	0.593333	0.583333	0.576667	0.6	0.566667	0.52	0.586667	0.596667	0.58	0.59	0.57	0.593333	0.576667	0.626667	0.59	0.61	0.613333	0.63	0.576667	0.553333	0.6	0.606667	0.583333	0.44	0.406667	0.51	0.456667	0.483333	0.473333	0.463333	0.496667	0.506667
	0.510067	0.536913	0.503356	0.583893	0.557047	0.503356	0.52349	0.553691	0.557047	0.516779	0.59396	0.5	0.600671	0.560403	0.600671	0.57047	0.600671	0.590604	0.567114	0.577181	0.57047	0.550336	0.644295	0.587248	0.61745	0.607383	0.587248	0.607383	0.614094	0.630872	0.573826	0.627517	0.583893	0.627517	0.59396	0.64094	0.654362	0.580537	0.573826	0.604027	0.409396	0.463087	0.426174	0.463087	0.409396	0.510067	0.493289	0.436242	0.533557
	0.501992	0.49004	0.505976	0.549801	0.501992	0.498008	0.501992	0.513944	0.513944	0.565737	0.525896	0.517928	0.557769	0.561753	0.565737	0.557769	0.565737	0.52988	0.557769	0.553785	0.501992	0.581673	0.569721	0.585657	0.573705	0.593625	0.557769	0.557769	0.581673	0.533865	0.605578	0.561753	0.609562	0.498008	0.569721	0.541833	0.61753	0.573705	0.613546	0.585657	0.438247	0.422311	0.422311	0.446215	0.458167	0.426295	0.533865	0.553785	0.52988
Inset data	80\20	70\30	60\40
	0.575243	0.530934	0.502423
	0.582302	0.568495	0.526894
	0.571687	0.554421	0.518314
Figure 1g
Where, Controls
Trial data	trial_ 1	trial_ 2	trial_ 3	trial_ 4	trial_ 5	trial_ 6	trial_ 7	trial_ 8	trial_ 9	trial_10	trial_11	trial_12	trial_13	trial_14	trial_15	trial_16	trial_17	trial_18	trial_19	trial_20	trial_21	trial_22	trial_23	trial_24	trial_25	trial_26	trial_27	trial_28	trial_29	trial_30	trial_31	trial_32	trial_33	trial_34	trial_35	trial_36	trial_37	trial_38	trial_39	trial_40	trial_41	trial_42	trial_43	trial_44	trial_45	trial_46	trial_47	trial_48	trial_49
	0.5625	0.640625	0.7	0.75	0.796875	0.81875	0.85625	0.834375	0.86875	0.85	0.8625	0.871875	0.890625	0.84375	0.86875	0.871875	0.878125	0.884375	0.884375	0.865625	0.859375	0.859375	0.884375	0.871875	0.8875	0.8625	0.875	0.865625	0.86875	0.865625	0.878125	0.846875	0.85	0.85625	0.821875	0.865625	0.821875	0.84375	0.846875	0.828125	0.190625	0.278125	0.384375	0.571875	0.675	0.76875	0.80625	0.825	0.85625
	0.497696	0.562212	0.677419	0.658986	0.682028	0.640553	0.585253	0.658986	0.64977	0.64977	0.64977	0.682028	0.728111	0.732719	0.714286	0.709677	0.705069	0.75576	0.737327	0.732719	0.714286	0.718894	0.746544	0.746544	0.737327	0.78341	0.737327	0.737327	0.75576	0.792627	0.718894	0.760369	0.709677	0.709677	0.769585	0.741935	0.769585	0.705069	0.760369	0.764977	0.267281	0.313364	0.281106	0.428571	0.451613	0.520737	0.525346	0.580645	0.62212
	0.52207	0.549467	0.528158	0.60274	0.633181	0.627093	0.607306	0.636225	0.668189	0.660578	0.701674	0.663623	0.656012	0.675799	0.659056	0.677321	0.69863	0.689498	0.697108	0.671233	0.694064	0.683409	0.707763	0.684932	0.669711	0.704718	0.726027	0.712329	0.69863	0.687976	0.678843	0.707763	0.660578	0.669711	0.704718	0.701674	0.683409	0.722983	0.694064	0.681887	0.277017	0.359209	0.388128	0.429224	0.480974	0.547945	0.582953	0.528158	0.5586
	0.508121	0.50348	0.568445	0.540603	0.589327	0.605568	0.610209	0.670534	0.700696	0.63109	0.640371	0.661253	0.698376	0.656613	0.642691	0.656613	0.668213	0.682135	0.651972	0.649652	0.703016	0.62413	0.691415	0.689095	0.703016	0.670534	0.647332	0.682135	0.703016	0.693735	0.62877	0.661253	0.684455	0.663573	0.700696	0.670534	0.696056	0.633411	0.633411	0.654292	0.341067	0.37587	0.480278	0.545244	0.642691	0.617169	0.635731	0.640371	0.661253
	0.511152	0.548327	0.583643	0.598513	0.650558	0.710037	0.698885	0.693309	0.713755	0.717472	0.739777	0.732342	0.756506	0.730483	0.760223	0.775093	0.788104	0.771375	0.762082	0.810409	0.802974	0.769517	0.788104	0.788104	0.802974	0.82342	0.782528	0.789963	0.77881	0.812268	0.797398	0.795539	0.791822	0.830855	0.82342	0.784387	0.806691	0.80855	0.815985	0.812268	0.200743	0.271375	0.377323	0.52974	0.69145	0.799257	0.806691	0.810409	0.815985
	0.459605	0.556553	0.608618	0.644524	0.667864	0.687612	0.712747	0.70018	0.734291	0.732496	0.698384	0.771993	0.800718	0.779174	0.789946	0.789946	0.759425	0.78456	0.782765	0.779174	0.791741	0.782765	0.793537	0.788151	0.789946	0.804309	0.780969	0.815081	0.820467	0.806104	0.798923	0.782765	0.763016	0.788151	0.816876	0.752244	0.802513	0.809695	0.779174	0.745063	0.265709	0.32675	0.441652	0.543986	0.678636	0.741472	0.754039	0.815081	0.827648
Inset data	80\20	70\30	60\40
	0.882407	0.850825	0.777594
	0.760913	0.693182	0.59724
	0.708409	0.647991	0.592958
	0.708333	0.652857	0.584943
	0.854351	0.769803	0.65824
	0.856484	0.776854	0.678657
Where, Amygdala
Trial data	trial_ 1	trial_ 2	trial_ 3	trial_ 4	trial_ 5	trial_ 6	trial_ 7	trial_ 8	trial_ 9	trial_10	trial_11	trial_12	trial_13	trial_14	trial_15	trial_16	trial_17	trial_18	trial_19	trial_20	trial_21	trial_22	trial_23	trial_24	trial_25	trial_26	trial_27	trial_28	trial_29	trial_30	trial_31	trial_32	trial_33	trial_34	trial_35	trial_36	trial_37	trial_38	trial_39	trial_40	trial_41	trial_42	trial_43	trial_44	trial_45	trial_46	trial_47	trial_48	trial_49
	0.498294	0.552901	0.651877	0.662116	0.726962	0.679181	0.720137	0.699659	0.703072	0.686007	0.68942	0.733788	0.754266	0.723549	0.723549	0.754266	0.713311	0.754266	0.778157	0.764505	0.733788	0.750853	0.744027	0.788396	0.730375	0.761092	0.764505	0.754266	0.771331	0.778157	0.791809	0.737201	0.74744	0.74744	0.774744	0.750853	0.767918	0.744027	0.774744	0.761092	0.211604	0.392491	0.488055	0.569966	0.634812	0.675768	0.720137	0.757679	0.706485
	0.516908	0.541063	0.623188	0.652174	0.68599	0.710145	0.666667	0.623188	0.628019	0.676329	0.695652	0.642512	0.666667	0.666667	0.676329	0.647343	0.729469	0.700483	0.623188	0.666667	0.647343	0.666667	0.652174	0.661836	0.68599	0.68599	0.705314	0.690821	0.628019	0.681159	0.7343	0.714976	0.681159	0.710145	0.73913	0.700483	0.724638	0.748792	0.661836	0.758454	0.289855	0.371981	0.531401	0.512077	0.603865	0.599034	0.695652	0.628019	0.661836
	0.489362	0.58156	0.702128	0.680851	0.687943	0.652482	0.687943	0.624113	0.680851	0.695035	0.652482	0.695035	0.716312	0.70922	0.652482	0.638298	0.687943	0.609929	0.716312	0.702128	0.673759	0.687943	0.673759	0.659574	0.666667	0.624113	0.673759	0.631206	0.695035	0.638298	0.666667	0.631206	0.70922	0.624113	0.631206	0.64539	0.680851	0.666667	0.631206	0.602837	0.326241	0.489362	0.496454	0.503546	0.595745	0.553191	0.659574	0.652482	0.631206
	0.4625	0.570833	0.525	0.520833	0.5375	0.604167	0.579167	0.575	0.595833	0.579167	0.670833	0.629167	0.679167	0.6875	0.6375	0.65	0.645833	0.616667	0.633333	0.6375	0.625	0.683333	0.708333	0.654167	0.6375	0.666667	0.675	0.691667	0.6625	0.708333	0.720833	0.7	0.7375	0.7125	0.7	0.6625	0.725	0.7	0.6875	0.716667	0.2875	0.404167	0.520833	0.525	0.495833	0.5375	0.6	0.579167	0.570833
Inset data	80\20	70\30	60\40
	0.824194	0.72975	0.614625
	0.727431	0.658446	0.595287
	0.719318	0.647159	0.553869
	0.686207	0.638766	0.568243
Where, VS
Trial data	trial_ 1	trial_ 2	trial_ 3	trial_ 4	trial_ 5	trial_ 6	trial_ 7	trial_ 8	trial_ 9	trial_10	trial_11	trial_12	trial_13	trial_14	trial_15	trial_16	trial_17	trial_18	trial_19	trial_20	trial_21	trial_22	trial_23	trial_24	trial_25	trial_26	trial_27	trial_28	trial_29	trial_30	trial_31	trial_32	trial_33	trial_34	trial_35	trial_36	trial_37	trial_38	trial_39	trial_40	trial_41	trial_42	trial_43	trial_44	trial_45	trial_46	trial_47	trial_48	trial_49
	0.509494	0.601266	0.683544	0.651899	0.683544	0.705696	0.705696	0.696203	0.689873	0.712025	0.708861	0.696203	0.712025	0.693038	0.705696	0.727848	0.699367	0.721519	0.712025	0.724684	0.721519	0.705696	0.693038	0.753165	0.740506	0.759494	0.727848	0.756329	0.762658	0.772152	0.78481	0.800633	0.816456	0.765823	0.746835	0.772152	0.765823	0.756329	0.724684	0.740506	0.25	0.341772	0.493671	0.566456	0.613924	0.655063	0.683544	0.724684	0.724684
	0.455782	0.520408	0.697279	0.639456	0.673469	0.683673	0.680272	0.70068	0.707483	0.680272	0.693878	0.690476	0.697279	0.673469	0.697279	0.710884	0.710884	0.70068	0.704082	0.70068	0.710884	0.714286	0.741497	0.738095	0.768707	0.768707	0.731293	0.744898	0.707483	0.748299	0.734694	0.676871	0.693878	0.680272	0.697279	0.710884	0.690476	0.731293	0.731293	0.727891	0.258503	0.326531	0.442177	0.496599	0.612245	0.608844	0.642857	0.605442	0.653061
	0.540426	0.514894	0.578723	0.617021	0.66383	0.668085	0.66383	0.676596	0.714894	0.740426	0.693617	0.744681	0.702128	0.697872	0.676596	0.67234	0.719149	0.748936	0.719149	0.719149	0.693617	0.748936	0.72766	0.753191	0.753191	0.761702	0.72766	0.748936	0.693617	0.714894	0.731915	0.719149	0.710638	0.744681	0.72766	0.719149	0.710638	0.723404	0.719149	0.719149	0.255319	0.361702	0.480851	0.53617	0.6	0.642553	0.634043	0.685106	0.719149
Inset data	80\20	70\30	60\40
	0.802712	0.729977	0.621569
	0.782161	0.705147	0.596615
	0.786392	0.704647	0.622436
[truncated: 31 more columns]

## Sheet: Figure2
Figure 2b
What-only		Mod1	Mod2	Mod3	Mod4	Mod5	Mod6
	neg log-like	22.9302	54.838	22.7742	22.7726	22.3515	22.3104
	McFadden's R^2	0.586484	0.0110681	0.589296	0.589326	0.596921	0.597662
What/Where		Mod1	Mod2	Mod3	Mod4	Mod5	Mod6
	neg log-like	42.9792	44.2877	28.0237	27.4915	25.9932	25.9226
	McFadden's R^2	0.224927	0.201329	0.49463	0.504227	0.531247	0.53252
Figure 2c
	trial_ 1	trial_ 2	trial_ 3	trial_ 4	trial_ 5	trial_ 6	trial_ 7	trial_ 8	trial_ 9	trial_10	trial_11	trial_12	trial_13	trial_14	trial_15	trial_16	trial_17	trial_18	trial_19	trial_20	trial_21	trial_22	trial_23	trial_24	trial_25	trial_26	trial_27	trial_28	trial_29	trial_30	trial_31	trial_32	trial_33	trial_34	trial_35	trial_36	trial_37	trial_38	trial_39	trial_40	trial_41	trial_42	trial_43	trial_44	trial_45	trial_46	trial_47	trial_48	trial_49
Left(1)/Right(0)	0	0	1	1	0	0	0	0	0	0	0	0	0	0	0	0	0	0	0	0	0	0	0	0	0	0	0	0	0	0	0	0	0	0	0	0	0	0	0	0	0	0	0	0	0	0	0	0	1
Stim A(1)/B(0)	1	1	1	1	0	1	1	1	0	0	1	1	0	0	1	1	1	0	1	0	0	1	1	0	0	1	0	1	0	1	0	1	1	1	1	1	1	1	0	0	0	1	0	1	0	0	1	0	1
Reward	1	1	0	0	1	1	0	1	1	1	1	1	1	1	1	0	1	0	1	1	1	1	1	1	1	1	0	1	1	1	1	0	1	1	1	0	0	1	1	1	0	1	1	0	1	1	0	0	1
Static omega	0.543	0.543	0.543	0.543	0.543	0.543	0.543	0.543	0.543	0.543	0.543	0.543	0.543	0.543	0.543	0.543	0.543	0.543	0.543	0.543	0.543	0.543	0.543	0.543	0.543	0.543	0.543	0.543	0.543	0.543	0.543	0.543	0.543	0.543	0.543	0.543	0.543	0.543	0.543	0.543	0.543	0.543	0.543	0.543	0.543	0.543	0.543	0.543	0.543
Dynamic omega	0.3614	0.3614	0.3614	0.4738	0.5131	0.4407	0.3514	0.3101	0.2949	0.2592	0.245	0.2091	0.1976	0.1766	0.173	0.1579	0.1578	0.1668	0.1664	0.2124	0.1928	0.189	0.1764	0.1765	0.1604	0.1598	0.15	0.1492	0.1701	0.1608	0.1653	0.156	0.1555	0.1644	0.1758	0.1885	0.2015	0.2148	0.2277	0.2077	0.2031	0.206	0.2077	0.1947	0.1856	0.2063	0.2236	0.1858	0.2635
Effective omega	0.469	0.469	0.469	0.5842	0.6218	0.5515	0.4581	0.4122	0.3949	0.3531	0.3361	0.292	0.2776	0.2507	0.2461	0.2263	0.2262	0.2379	0.2375	0.2961	0.2715	0.2667	0.2504	0.2506	0.2296	0.2288	0.2159	0.2148	0.2423	0.2302	0.2361	0.2238	0.2231	0.2348	0.2497	0.266	0.2825	0.2991	0.315	0.2903	0.2845	0.2881	0.2903	0.274	0.2623	0.2885	0.31	0.2626	0.3582
Figure 2d
What-only	trial_ 1	trial_ 2	trial_ 3	trial_ 4	trial_ 5	trial_ 6	trial_ 7	trial_ 8	trial_ 9	trial_10	trial_11	trial_12	trial_13	trial_14	trial_15	trial_16	trial_17	trial_18	trial_19	trial_20	trial_21	trial_22	trial_23	trial_24	trial_25	trial_26	trial_27	trial_28	trial_29	trial_30	trial_31	trial_32	trial_33	trial_34	trial_35	trial_36	trial_37	trial_38	trial_39	trial_40	trial_41	trial_42	trial_43	trial_44	trial_45	trial_46	trial_47	trial_48	trial_49
80/20	0.887561	0.887561	0.890206	0.891276	0.89535	0.901567	0.905316	0.907256	0.910756	0.913926	0.916132	0.916234	0.918498	0.921988	0.92311	0.924269	0.926902	0.926982	0.928335	0.929578	0.930865	0.931523	0.931939	0.931525	0.931452	0.931772	0.930442	0.930807	0.929241	0.92783	0.926779	0.926247	0.925702	0.926279	0.926598	0.926939	0.926156	0.926126	0.924549	0.925767	0.926331	0.926542	0.924849	0.921963	0.919939	0.920189	0.920769	0.921419	0.922543
	0.949352	0.949352	0.945944	0.945041	0.944844	0.945716	0.945858	0.946817	0.945802	0.947358	0.948096	0.946208	0.94821	0.949708	0.950618	0.952486	0.954406	0.954939	0.955779	0.95705	0.957227	0.957951	0.959044	0.960282	0.961514	0.960791	0.959869	0.960293	0.959688	0.958179	0.958437	0.960532	0.959352	0.957392	0.956447	0.954373	0.953393	0.952175	0.951892	0.951935	0.949347	0.944629	0.940985	0.939023	0.936084	0.936007	0.937432	0.936588	0.937065
	0.890946	0.890946	0.894367	0.899899	0.904687	0.908885	0.914352	0.917744	0.921006	0.925081	0.928279	0.931041	0.93677	0.939907	0.942117	0.944873	0.945988	0.948344	0.949628	0.951057	0.948347	0.949484	0.950824	0.953396	0.952058	0.95206	0.95091	0.951731	0.95197	0.952572	0.953293	0.954699	0.954352	0.95452	0.955106	0.955981	0.95641	0.957051	0.955673	0.957966	0.957244	0.955896	0.95119	0.948162	0.94555	0.94639	0.944699	0.945809	0.946936
	0.890177	0.890177	0.888502	0.892188	0.892735	0.891904	0.89819	0.901691	0.901327	0.903254	0.909184	0.909981	0.914275	0.913385	0.916672	0.922157	0.922672	0.928647	0.928667	0.93059	0.930654	0.930991	0.930816	0.93537	0.935943	0.93827	0.941416	0.94125	0.935447	0.940446	0.940671	0.940667	0.941498	0.941835	0.940266	0.938942	0.940876	0.939449	0.940383	0.941353	0.940055	0.938798	0.93571	0.936528	0.934944	0.935912	0.930916	0.93016	0.930436
70/30	0.890569	0.890569	0.894187	0.898125	0.900872	0.904032	0.908048	0.908812	0.910066	0.913196	0.91367	0.915453	0.918758	0.920007	0.921194	0.921831	0.922054	0.922465	0.923059	0.92362	0.924446	0.924254	0.92551	0.925009	0.924404	0.924627	0.924829	0.924492	0.924971	0.9266	0.927007	0.926968	0.928741	0.928999	0.928227	0.928909	0.928155	0.928492	0.926995	0.927923	0.927102	0.926266	0.925649	0.92332	0.921167	0.920714	0.920479	0.921882	0.920495
	0.955942	0.955942	0.95504	0.954522	0.953286	0.951543	0.951808	0.95252	0.951768	0.950325	0.950654	0.950989	0.94807	0.949074	0.948784	0.947904	0.948282	0.946264	0.945184	0.946396	0.948861	0.946974	0.946158	0.944704	0.942726	0.940859	0.93988	0.940622	0.939589	0.938467	0.937938	0.938302	0.937713	0.934662	0.932489	0.93229	0.930985	0.93169	0.932629	0.932744	0.933012	0.931534	0.930865	0.930612	0.928433	0.92911	0.927307	0.929629	0.931293
	0.898952	0.898952	0.90283	0.905388	0.908463	0.911584	0.914127	0.917732	0.921202	0.925799	0.928223	0.931354	0.933324	0.934493	0.935309	0.935559	0.936893	0.937311	0.937726	0.937384	0.940286	0.94035	0.939816	0.939428	0.939533	0.937393	0.937644	0.935562	0.934982	0.936316	0.936756	0.937018	0.937986	0.938447	0.937589	0.935333	0.933669	0.934991	0.935117	0.935166	0.935263	0.934179	0.933923	0.934467	0.932147	0.931372	0.931605	0.932237	0.930583
	0.887885	0.887885	0.886716	0.887304	0.888676	0.891761	0.895329	0.894982	0.899729	0.903154	0.904898	0.908396	0.91166	0.910625	0.915376	0.918153	0.92247	0.917321	0.922776	0.924517	0.923682	0.924055	0.923248	0.924949	0.925349	0.925408	0.925526	0.925183	0.929294	0.933155	0.934966	0.933877	0.93563	0.935238	0.937199	0.937621	0.935875	0.933146	0.936945	0.939424	0.936005	0.933181	0.930099	0.930314	0.931687	0.931587	0.931247	0.930529	0.931278
60/40	0.887918	0.887918	0.889461	0.89208	0.895421	0.898092	0.898151	0.900873	0.903988	0.905683	0.909066	0.910737	0.911581	0.912454	0.914097	0.913826	0.916118	0.917082	0.917565	0.914663	0.911921	0.914265	0.915384	0.915616	0.9167	0.916617	0.917135	0.917827	0.918834	0.918569	0.918157	0.916701	0.916362	0.917757	0.917951	0.916578	0.917695	0.919435	0.917996	0.918877	0.919779	0.920116	0.920785	0.919603	0.918354	0.918938	0.920276	0.920597	0.921536
	0.959426	0.959426	0.959352	0.959665	0.955883	0.955676	0.953566	0.950308	0.948629	0.945718	0.945044	0.943978	0.94443	0.94591	0.945648	0.944982	0.944386	0.944724	0.943639	0.944172	0.93669	0.938441	0.936059	0.933978	0.933199	0.930073	0.929728	0.926675	0.92719	0.929126	0.931329	0.933223	0.933107	0.93226	0.932169	0.931987	0.931243	0.932561	0.934282	0.933358	0.932463	0.930921	0.929684	0.929266	0.928638	0.927164	0.928317	0.928895	0.928786
	0.895228	0.895228	0.896346	0.901148	0.903959	0.903822	0.907258	0.909239	0.91093	0.912302	0.913071	0.916124	0.917746	0.920509	0.922502	0.924533	0.925101	0.926745	0.92733	0.92752	0.925303	0.925829	0.92542	0.926484	0.926729	0.92745	0.928211	0.927835	0.923805	0.922536	0.923251	0.923876	0.924601	0.927132	0.926339	0.927327	0.927399	0.927944	0.928208	0.928301	0.928066	0.927122	0.92527	0.924429	0.924226	0.92491	0.92576	0.925729	0.925424
	0.893353	0.893353	0.893708	0.89184	0.894755	0.891288	0.898596	0.901532	0.902713	0.904715	0.910305	0.910463	0.911256	0.90769	0.912287	0.914146	0.914373	0.917296	0.919076	0.916487	0.917635	0.919185	0.920671	0.919688	0.92016	0.917098	0.920097	0.916723	0.924496	0.926056	0.922669	0.926584	0.927445	0.924852	0.926531	0.930137	0.928608	0.929941	0.928887	0.927826	0.927495	0.927868	0.925493	0.925849	0.927792	0.926893	0.926949	0.927679	0.926185
What	trial_ 1	trial_ 2	trial_ 3	trial_ 4	trial_ 5	trial_ 6	trial_ 7	trial_ 8	trial_ 9	trial_10	trial_11	trial_12	trial_13	trial_14	trial_15	trial_16	trial_17	trial_18	trial_19	trial_20	trial_21	trial_22	trial_23	trial_24	trial_25	trial_26	trial_27	trial_28	trial_29	trial_30	trial_31	trial_32	trial_33	trial_34	trial_35	trial_36	trial_37	trial_38	trial_39	trial_40	trial_41	trial_42	trial_43	trial_44	trial_45	trial_46	trial_47	trial_48	trial_49
80/20	0.502049	0.502049	0.506861	0.518373	0.545489	0.58197	0.61544	0.65023	0.690933	0.718452	0.744166	0.769858	0.794601	0.812952	0.831574	0.844073	0.858912	0.86678	0.872194	0.877188	0.870754	0.870127	0.871656	0.880134	0.884038	0.888196	0.886066	0.884932	0.886851	0.884459	0.885914	0.885418	0.889714	0.886913	0.885464	0.881445	0.88223	0.881525	0.879717	0.877142	0.869211	0.871284	0.861819	0.851951	0.848088	0.846301	0.852719	0.859161	0.870553
	0.4996	0.4996	0.497495	0.502948	0.508725	0.534334	0.556898	0.573176	0.587063	0.598899	0.615322	0.624173	0.64705	0.653696	0.659174	0.661531	0.665565	0.676567	0.675419	0.681111	0.700668	0.698106	0.697878	0.697068	0.695216	0.688816	0.692646	0.693914	0.698268	0.696014	0.694818	0.694481	0.691312	0.688906	0.696403	0.693713	0.686772	0.684073	0.689827	0.685545	0.687829	0.692877	0.685644	0.669675	0.656193	0.636169	0.627565	0.632722	0.636807
	0.456125	0.456125	0.4578	0.468752	0.478896	0.486926	0.495321	0.502845	0.516371	0.523849	0.526582	0.542425	0.553465	0.560621	0.57253	0.574784	0.581811	0.587772	0.596369	0.601664	0.592439	0.597825	0.602218	0.609826	0.61374	0.620358	0.619878	0.622757	0.62153	0.621501	0.620727	0.622098	0.622425	0.620851	0.624004	0.626456	0.628534	0.631139	0.636749	0.641308	0.641505	0.640396	0.639547	0.630808	0.620179	0.6076	0.598179	0.590629	0.584509
	0.306832	0.306832	0.313959	0.31869	0.321791	0.331959	0.34488	0.348393	0.363729	0.371076	0.368909	0.382321	0.392973	0.400696	0.393946	0.401512	0.407903	0.424245	0.424585	0.429402	0.450298	0.457998	0.456174	0.459212	0.458758	0.470274	0.47157	0.480305	0.4843	0.482658	0.478927	0.485305	0.494667	0.496851	0.495501	0.496161	0.499588	0.504071	0.512096	0.502144	0.501686	0.508065	0.493825	0.486252	0.472573	0.459993	0.462647	0.453134	0.456417
	0.520064	0.520064	0.514081	0.513848	0.519893	0.536615	0.556877	0.570782	0.590253	0.610873	0.62747	0.643352	0.654636	0.666455	0.681099	0.689554	0.70583	0.704195	0.709621	0.724784	0.699781	0.707819	0.718057	0.723615	0.727445	0.728752	0.728369	0.735779	0.736398	0.748838	0.747226	0.738174	0.739397	0.742329	0.737315	0.740022	0.740989	0.741722	0.743621	0.734466	0.734512	0.735767	0.712615	0.691247	0.669963	0.663883	0.662994	0.674965	0.683733
	0.386917	0.386917	0.380923	0.380969	0.40191	0.401303	0.413639	0.439808	0.458788	0.488173	0.518427	0.53502	0.544398	0.566065	0.588128	0.602086	0.613885	0.624756	0.637924	0.64476	0.645351	0.641325	0.650101	0.654839	0.660965	0.666973	0.66418	0.664146	0.670093	0.672452	0.674163	0.680678	0.671395	0.665157	0.660941	0.665149	0.663569	0.662321	0.665639	0.662375	0.665369	0.658176	0.631634	0.601732	0.6	0.578652	0.580546	0.590796	0.601507
70/30	0.499325	0.499325	0.502716	0.521618	0.547795	0.579229	0.608328	0.631821	0.655057	0.674362	0.695551	0.719881	0.736787	0.75172	0.774801	0.791373	0.812916	0.822482	0.834221	0.844858	0.832304	0.84431	0.856803	0.862592	0.866005	0.866482	0.87035	0.868527	0.864424	0.866531	0.871068	0.876633	0.873815	0.867708	0.867989	0.867876	0.866037	0.863069	0.861382	0.856463	0.850873	0.839877	0.836662	0.830669	0.82657	0.830993	0.836206	0.841097	0.849436
	0.502146	0.502146	0.50072	0.501211	0.50923	0.521645	0.53457	0.546567	0.555635	0.573251	0.57869	0.586504	0.597237	0.595154	0.602541	0.601948	0.609307	0.627853	0.636774	0.635175	0.641645	0.64979	0.658331	0.652638	0.653846	0.651322	0.664321	0.667587	0.670618	0.673894	0.673386	0.673214	0.668528	0.662399	0.649226	0.648978	0.645618	0.649365	0.649204	0.646221	0.642293	0.641953	0.638928	0.624099	0.61174	0.602093	0.600459	0.606378	0.606087
	0.44602	0.44602	0.449823	0.459249	0.46966	0.47357	0.477428	0.484573	0.489695	0.489502	0.503221	0.509553	0.512862	0.521141	0.526863	0.534542	0.537008	0.536767	0.544515	0.555131	0.550238	0.550635	0.557724	0.562807	0.565099	0.571567	0.571536	0.57008	0.570626	0.574648	0.581558	0.582579	0.58463	0.584449	0.587389	0.590569	0.598663	0.595432	0.594226	0.596902	0.603351	0.599271	0.594021	0.585927	0.577737	0.572167	0.56698	0.563965	0.559189
	0.305961	0.305961	0.310399	0.313775	0.318666	0.321643	0.320547	0.329774	0.342464	0.356727	0.362025	0.380463	0.389532	0.389005	0.398941	0.396394	0.40052	0.40909	0.415943	0.418596	0.421611	0.429466	0.431049	0.427397	0.427309	0.430806	0.432476	0.428038	0.432705	0.431526	0.440568	0.433213	0.43507	0.436469	0.447704	0.44862	0.452931	0.446411	0.449802	0.451314	0.451426	0.452949	0.448877	0.441147	0.446957	0.441357	0.433624	0.428616	0.426613
	0.519978	0.519978	0.506656	0.501169	0.500263	0.504797	0.511418	0.524904	0.529425	0.544999	0.56565	0.567042	0.576491	0.582807	0.58784	0.598171	0.606092	0.614393	0.61851	0.625266	0.627163	0.636134	0.633218	0.641974	0.639537	0.636946	0.641963	0.646406	0.647399	0.644647	0.637867	0.624123	0.614291	0.614733	0.608347	0.590943	0.601485	0.600336	0.605081	0.612377	0.613808	0.610853	0.592841	0.580808	0.573899	0.564176	0.563287	0.572867	0.591074
	0.386803	0.386803	0.388181	0.381323	0.382175	0.392469	0.407703	0.417938	0.432593	0.447744	0.473562	0.477797	0.500827	0.520437	0.540647	0.545784	0.555826	0.556078	0.561872	0.571544	0.559471	0.563202	0.576473	0.593073	0.600623	0.602963	0.602783	0.607693	0.619458	0.616345	0.622675	0.619214	0.616425	0.615781	0.613029	0.61318	0.613893	0.614274	0.603465	0.604229	0.60457	0.59335	0.576242	0.570558	0.549736	0.5345	0.532701	0.547123	0.553714
60/40	0.500476	0.500476	0.490612	0.505861	0.522598	0.542041	0.566865	0.58346	0.612262	0.633168	0.656225	0.675657	0.689144	0.708783	0.723597	0.732956	0.745411	0.753871	0.758994	0.763043	0.761787	0.773479	0.783106	0.79308	0.802745	0.80656	0.807489	0.818032	0.81979	0.823044	0.832091	0.834841	0.840762	0.841597	0.833389	0.83654	0.83044	0.83626	0.835968	0.828934	0.82352	0.817047	0.816821	0.815619	0.818186	0.823247	0.82384	0.830569	0.838263
	0.507886	0.507886	0.507361	0.510544	0.508863	0.527571	0.529351	0.541067	0.559376	0.577901	0.5836	0.595321	0.596357	0.604573	0.607313	0.616756	0.627489	0.628602	0.62581	0.631699	0.628792	0.63655	0.642221	0.639465	0.638702	0.634155	0.631339	0.626807	0.623676	0.615578	0.615941	0.609353	0.603202	0.611864	0.621642	0.619911	0.623994	0.625923	0.627207	0.634565	0.637182	0.639538	0.633131	0.625861	0.607819	0.607918	0.608081	0.598526	0.593392
	0.448183	0.448183	0.448404	0.45822	0.462715	0.470476	0.479347	0.488499	0.495532	0.504791	0.508309	0.50474	0.503703	0.510667	0.513013	0.522012	0.524096	0.521257	0.523073	0.527974	0.530776	0.532646	0.536889	0.537565	0.535018	0.539143	0.538593	0.539996	0.538478	0.538227	0.541122	0.537807	0.543109	0.542446	0.545795	0.543788	0.546139	0.549107	0.544826	0.542318	0.538982	0.53766	0.535225	0.534277	0.536566	0.53946	0.53827	0.54088	0.539395
	0.306888	0.306888	0.311451	0.317179	0.325021	0.332827	0.331543	0.340776	0.356809	0.350743	0.358834	0.351373	0.359171	0.37397	0.378119	0.390719	0.399846	0.398332	0.406179	0.403668	0.403908	0.404194	0.407172	0.404317	0.407689	0.410883	0.414408	0.409564	0.408108	0.407575	0.409713	0.402232	0.398066	0.395945	0.391982	0.3923	0.384699	0.381505	0.382698	0.391526	0.39086	0.396181	0.395035	0.396402	0.39484	0.388544	0.393323	0.387949	0.384396
	0.520299	0.520299	0.518452	0.514131	0.519817	0.522004	0.524031	0.53179	0.530639	0.530065	0.533942	0.533853	0.542206	0.542237	0.54482	0.539483	0.540053	0.541713	0.544771	0.545465	0.548194	0.557686	0.556698	0.572301	0.559368	0.556044	0.559528	0.560025	0.550469	0.549382	0.545943	0.555527	0.55585	0.558693	0.566252	0.560639	0.555787	0.555866	0.557433	0.556848	0.548888	0.538283	0.543614	0.537876	0.536792	0.533929	0.53147	0.534993	0.531139
	0.385383	0.385383	0.383702	0.381656	0.378932	0.375489	0.382898	0.387901	0.398847	0.402786	0.411311	0.416473	0.434062	0.433844	0.439255	0.444766	0.4463	0.454373	0.46779	0.474167	0.452239	0.463012	0.453363	0.455764	0.46555	0.481514	0.482657	0.477121	0.480276	0.477369	0.474739	0.482194	0.484822	0.488561	0.491643	0.498415	0.491492	0.488222	0.487377	0.486954	0.489482	0.485827	0.485852	0.485664	0.476522	0.468742	0.467377	0.463114	0.462291
Where	trial_ 1	trial_ 2	trial_ 3	trial_ 4	trial_ 5	trial_ 6	trial_ 7	trial_ 8	trial_ 9	trial_10	trial_11	trial_12	trial_13	trial_14	trial_15	trial_16	trial_17	trial_18	trial_19	trial_20	trial_21	trial_22	trial_23	trial_24	trial_25	trial_26	trial_27	trial_28	trial_29	trial_30	trial_31	trial_32	trial_33	trial_34	trial_35	trial_36	trial_37	trial_38	trial_39	trial_40	trial_41	trial_42	trial_43	trial_44	trial_45	trial_46	trial_47	trial_48	trial_49
80/20	0.495626	0.495626	0.477195	0.443525	0.401913	0.361112	0.320084	0.281078	0.248749	0.220719	0.197965	0.176979	0.155856	0.138254	0.12897	0.112152	0.10016	0.0907334	0.083016	0.0766217	0.0942697	0.0872784	0.0808733	0.0756934	0.0717208	0.0664384	0.0633438	0.0654104	0.0633661	0.0614696	0.061072	0.058015	0.0573252	0.0561992	0.0560354	0.0562408	0.0559829	0.0528935	0.0552857	0.0548693	0.0548096	0.0586031	0.0673191	0.073318	0.0771712	0.0760748	0.0712343	0.070423	0.0667103
	0.497663	0.497663	0.496053	0.503426	0.503387	0.513841	0.515775	0.509977	0.496765	0.482147	0.475139	0.472343	0.471013	0.452249	0.443296	0.443787	0.43012	0.429564	0.425352	0.433815	0.42764	0.425076	0.418192	0.406608	0.39706	0.404247	0.393946	0.392172	0.390111	0.393173	0.390687	0.399261	0.39664	0.398705	0.407404	0.408037	0.41169	0.41727	0.419883	0.413894	0.410616	0.397296	0.417214	0.433025	0.446407	0.462738	0.479525	0.489021	0.490799
	0.450468	0.450468	0.452527	0.454675	0.462334	0.466362	0.474565	0.489033	0.485546	0.492089	0.49006	0.487531	0.488084	0.489438	0.490317	0.489895	0.489283	0.493017	0.497263	0.495691	0.495384	0.492655	0.497392	0.494066	0.49608	0.495417	0.497751	0.495007	0.497385	0.497816	0.497636	0.498016	0.491487	0.494414	0.48907	0.477715	0.477899	0.475522	0.475645	0.476655	0.476333	0.473725	0.475058	0.478557	0.485451	0.489621	0.492556	0.495482	0.499084
	0.313668	0.313668	0.322581	0.316388	0.323507	0.321534	0.334556	0.339415	0.346323	0.347093	0.348628	0.364934	0.372795	0.377268	0.379831	0.383847	0.388737	0.387959	0.389112	0.38922	0.387581	0.398287	0.402189	0.3917	0.379524	0.372509	0.379473	0.388983	0.400526	0.405418	0.406042	0.403186	0.396142	0.391072	0.392463	0.3989	0.404499	0.403089	0.406663	0.413241	0.406632	0.404958	0.406642	0.411436	0.409858	0.403431	0.403723	0.404957	0.414347
	0.519384	0.519384	0.50266	0.502263	0.48784	0.48052	0.481957	0.466959	0.453753	0.427087	0.414606	0.405004	0.406615	0.388048	0.37221	0.363945	0.356619	0.35229	0.337703	0.324494	0.339332	0.336449	0.333668	0.328933	0.311914	0.304524	0.28831	0.277821	0.269911	0.2647	0.254743	0.251031	0.251217	0.247605	0.248024	0.247291	0.241501	0.243286	0.23735	0.237651	0.235728	0.240199	0.250997	0.283686	0.302941	0.320355	0.320161	0.313993	0.303418
	0.385397	0.385397	0.381606	0.366443	0.367002	0.356383	0.355444	0.351783	0.351237	0.332959	0.332024	0.323712	0.315365	0.310188	0.304328	0.303153	0.296402	0.283671	0.272149	0.278841	0.289743	0.274296	0.268537	0.261754	0.252923	0.243747	0.235504	0.232961	0.222133	0.215834	0.217628	0.210952	0.213924	0.21563	0.216725	0.216615	0.221643	0.214161	0.216751	0.213835	0.215108	0.218703	0.237591	0.262696	0.287983	0.294684	0.28776	0.272468	0.264073
70/30	0.498339	0.498339	0.484805	0.466329	0.436036	0.409914	0.368826	0.335429	0.310821	0.286443	0.257231	0.242807	0.223191	0.201757	0.184581	0.168368	0.154868	0.149309	0.141347	0.131467	0.140737	0.131598	0.124944	0.118036	0.113084	0.103781	0.0990383	0.0933154	0.0899863	0.0880639	0.0818548	0.0794623	0.081274	0.0759352	0.0743914	0.0730642	0.0696452	0.0651348	0.0627958	0.0602085	0.0610664	0.0615421	0.0641048	0.0692826	0.0737402	0.0773122	0.0771644	0.0728644	0.0704672
	0.50671	0.50671	0.502512	0.498194	0.502222	0.509393	0.515447	0.518016	0.526716	0.534456	0.544276	0.536464	0.539114	0.541016	0.538049	0.534735	0.527913	0.520624	0.513775	0.502466	0.518687	0.511442	0.504286	0.506719	0.502002	0.501175	0.495063	0.484888	0.481677	0.482284	0.484622	0.488994	0.501476	0.507354	0.513153	0.508135	0.512245	0.507452	0.502741	0.495036	0.485631	0.476942	0.483719	0.490491	0.496654	0.514799	0.517596	0.528617	0.520093
	0.461652	0.461652	0.463365	0.468923	0.476441	0.477912	0.482872	0.486927	0.491305	0.492141	0.492789	0.492736	0.499509	0.501113	0.506457	0.511786	0.512879	0.517519	0.520368	0.517819	0.507072	0.509756	0.510113	0.509105	0.508424	0.512546	0.507571	0.505439	0.50653	0.508399	0.508442	0.511245	0.516282	0.514102	0.51773	0.520186	0.521371	0.527759	0.526913	0.527046	0.523627	0.52183	0.520585	0.525047	0.523095	0.525927	0.528821	0.535147	0.54136
	0.320053	0.320053	0.332398	0.342129	0.344305	0.340422	0.344761	0.342149	0.347873	0.359611	0.365829	0.367765	0.37048	0.366821	0.364883	0.366659	0.372491	0.368018	0.38364	0.389083	0.403127	0.394345	0.388163	0.391874	0.384707	0.385672	0.390207	0.389469	0.378072	0.382794	0.388785	0.398006	0.404057	0.412762	0.413387	0.408617	0.40929	0.412146	0.413047	0.410904	0.406785	0.39956	0.396663	0.402323	0.40132	0.39707	0.396759	0.392039	0.387325
	0.518159	0.518159	0.5186	0.51299	0.511185	0.50609	0.500713	0.499401	0.502007	0.497007	0.486932	0.47921	0.473101	0.457085	0.447885	0.446818	0.458443	0.450034	0.4388	0.43037	0.444344	0.442123	0.429046	0.420215	0.414448	0.40635	0.392381	0.381902	0.37345	0.367446	0.367992	0.372761	0.359623	0.360982	0.353083	0.34953	0.360433	0.353313	0.348887	0.341677	0.342165	0.333153	0.347756	0.355519	0.366098	0.377978	0.380491	0.380165	0.370141
	0.386686	0.386686	0.394428	0.37985	0.377816	0.37898	0.389749	0.385062	0.39968	0.40462	0.397103	0.389715	0.370306	0.360756	0.361947	0.356794	0.369118	0.375715	0.364549	0.366944	0.378601	0.360885	0.354063	0.357785	0.351568	0.349292	0.33377	0.333783	0.321379	0.317728	0.311137	0.310231	0.31796	0.32437	0.323941	0.312199	0.320249	0.334938	0.321737	0.317932	0.317247	0.313064	0.324427	0.331561	0.346516	0.356524	0.361281	0.357308	0.341887
60/40	0.498002	0.498002	0.478481	0.455444	0.42472	0.394665	0.365274	0.343436	0.319554	0.298045	0.285562	0.265039	0.253041	0.244108	0.23554	0.222086	0.210709	0.198162	0.185226	0.170588	0.171268	0.160688	0.152919	0.13839	0.132144	0.125817	0.120178	0.116966	0.108972	0.100792	0.0925551	0.0866796	0.0824406	0.0801146	0.077154	0.0797803	0.0774563	0.0797694	0.0779871	0.0767444	0.0754199	0.0747684	0.0759485	0.0738032	0.0814504	0.0857505	0.0826917	0.0774048	0.0743267
	0.505658	0.505658	0.503206	0.508748	0.514242	0.519172	0.525963	0.532908	0.545798	0.549862	0.555148	0.558552	0.554119	0.551459	0.544976	0.536029	0.539196	0.541808	0.538044	0.532439	0.546869	0.551467	0.541828	0.544695	0.540416	0.542625	0.544157	0.550915	0.555419	0.548286	0.560885	0.56275	0.556942	0.559599	0.552846	0.546943	0.551095	0.546393	0.559391	0.555893	0.552112	0.553939	0.564983	0.578118	0.575616	0.582318	0.578465	0.58421	0.582709
	0.457726	0.457726	0.459366	0.459176	0.467464	0.479563	0.482854	0.489255	0.491171	0.49636	0.499067	0.500572	0.500987	0.504078	0.503425	0.50741	0.513	0.511382	0.512359	0.519608	0.518757	0.51662	0.515641	0.522958	0.528851	0.531192	0.537011	0.537722	0.53838	0.534883	0.535558	0.536468	0.532826	0.527829	0.523966	0.526234	0.523163	0.522871	0.521826	0.523011	0.524345	0.521744	0.527877	0.526478	0.524621	0.524184	0.523593	0.519789	0.523336
	0.309634	0.309634	0.328481	0.328816	0.330932	0.333161	0.337478	0.339908	0.346113	0.34701	0.357859	0.358005	0.364831	0.381314	0.380685	0.383912	0.399428	0.409887	0.405239	0.407659	0.406191	0.401293	0.408953	0.417907	0.422647	0.428541	0.417087	0.41228	0.418371	0.415704	0.420152	0.421419	0.432426	0.446361	0.447014	0.449427	0.456052	0.458251	0.453911	0.442857	0.433928	0.439037	0.434211	0.426408	0.418065	0.414666	0.418915	0.423375	0.416035
	0.520332	0.520332	0.510857	0.504748	0.510586	0.512303	0.515863	0.511996	0.505502	0.507918	0.502212	0.493978	0.493561	0.485969	0.494441	0.491878	0.487218	0.480615	0.488667	0.47856	0.476835	0.469131	0.463329	0.460185	0.460026	0.457093	0.452505	0.456811	0.46377	0.454925	0.443448	0.441966	0.449906	0.444941	0.44075	0.439253	0.426984	0.419959	0.413159	0.406197	0.409055	0.406767	0.407694	0.400827	0.409979	0.420375	0.426425	0.425806	0.419556
	0.386296	0.386296	0.38271	0.376245	0.36977	0.372754	0.371953	0.375633	0.388753	0.389519	0.387892	0.374722	0.36668	0.367759	0.368988	0.373929	0.370523	0.380488	0.375486	0.38529	0.376676	0.379713	0.385404	0.382326	0.376966	0.375151	0.373211	0.367256	0.369575	0.367099	0.375344	0.377774	0.379219	0.390091	0.385469	0.378404	0.374399	0.385576	0.386768	0.391701	0.386681	0.386671	0.394275	0.392093	0.398214	0.400828	0.406526	0.410547	0.411795
Figure 2e
What blocks:	Omega	RT		Where:	Omega	RT
	0.624163	233.5			0.678914	243.5
	0.600166	241			0.48433	232.5
	0.715219	250			0.492187	233.5
	0.673401	243			0.561957	233
	0.617459	240.5			0.513891	218.5
	0.568821	233.5			0.592817	236
	0.511678	224.5			0.541096	214.5
	0.566252	227.5			0.615892	246.5
	0.660113	247			0.601623	220.5
	0.664871	253.5			0.392748	192
	0.644222	238.5			0.284905	216
	0.778223	249			0.653348	221
	0.781226	235			0.42612	221.5
	0.825561	243			0.535304	222.5
	0.583971	227			0.461488	227.5
	0.695353	231			0.635788	219.5
	0.710592	233.5			0.512228	221.5
	0.787884	236			0.452363	221.5
	0.591091	233.5			0.376865	224.5
	0.816613	267			0.557083	225
	0.670725	236			0.584366	223.5
	0.565351	219			0.479324	194.5
	0.71247	260.5			0.567072	211
	0.693294	233			0.536221	225
	0.591414	215.5			0.619227	228.5
	0.717582	238.5			0.565628	231
	0.661343	232.5			0.592309	231.5
	0.731439	247			0.553645	221.5
	0.670751	206			0.609213	215
	0.660293	214.5			0.476025	217.5
	0.645562	219			0.385277	216.5
	0.749093	236			0.603987	228
	0.583109	227.5			0.553632	213.5
	0.601831	225.5			0.502646	204.5
	0.647731	229.5			0.516791	214
	0.747516	238.5			0.538175	226
	0.633649	237			0.395188	216
	0.742038	230.5			0.616458	234.5
	0.657962	227			0.453192	205
	0.67524	227.5			0.591916	213.5
	0.71978	233.5			0.438311	207
	0.66561	234.5			0.321466	199
	0.641919	230.5			0.593158	218
	0.728712	265.5			0.552968	229.5
	0.723376	228.5			0.594219	241.5
	0.763593	240.5			0.621847	209.5
	0.64716	223.5			0.553137	216.5
	0.742989	237			0.395115	218.5
	0.69142	227.5			0.606923	229
	0.45077	235.5			0.435602	221.5
	0.647931	218			0.590167	220.5
	0.632485	226			0.381594	195
	0.58392	225			0.453796	202.5
	0.6914	212			0.464951	212
	0.669816	214.5			0.331494	210.5
	0.453073	194			0.454806	228.5
	0.687487	235			0.39403	194.5
	0.670344	222			0.340093	192.5
	0.411691	168			0.440203	210.5
	0.446734	211			0.45936	203.5
	0.532722	225.5			0.503279	206.5
	0.49869	210.5			0.404048	217
	0.351447	209			0.504109	203.5
	0.58668	249			0.388023	205
	0.473232	232			0.401081	216
	0.568516	226			0.31269	211.5
	0.556156	231			0.396967	202.5
	0.537946	241			0.290971	222
	0.738176	220			0.530743	229.5
	0.577731	230.5			0.323516	222.5
	0.604238	247.5			0.561399	225
	0.768862	251.5			0.430463	211
	0.684983	236			0.435817	218.5
	0.650599	242			0.501463	223.5
	0.582048	233.5			0.461921	223.5
	0.63204	235.5			0.259549	200
	0.478047	220			0.726916	242.5
	0.734114	232			0.530805	219.5
	0.689028	224.5			0.615069	230
	0.622277	226			0.569692	230
	0.771096	264.5			0.627708	224.5
	0.716663	229.5			0.633713	233.5
	0.745817	250			0.432528	207
	0.732119	243			0.487886	218
	0.746935	247			0.670903	226.5
	0.672359	238.5			0.497634	223.5
	0.756089	255.5			0.593902	229.5
	0.657847	219.5			0.424731	197.5
	0.730374	265.5			0.649949	224
	0.748093	257.5			0.388404	223
	0.720827	249.5			0.471239	220
	0.705909	239.5			0.403279	203
	0.69039	237.5			0.294141	216
	0.704039	224.5			0.499414	233.5
	0.574767	203			0.399216	207.5
	0.653267	231.5			0.35241	216.5
	0.402717	215.5			0.470512	224
	0.603802	212			0.459561	216
	0.53809	215.5			0.596506	225
	0.689683	222.5			0.609641	232
	0.604328	226.5			0.357589	218
	0.406891	209			0.468706	227.5
	0.683554	239			0.444434	229.5
	0.720061	210.5			0.412656	228.5
	0.668499	226.5			0.583646	226
	0.750257	238.5			0.679223	236.5
	0.647993	232.5			0.48039	219
	0.756987	259.5			0.531128	224.5
	0.55557	231			0.488963	239
	0.689708	225			0.309561	209
	0.338731	197			0.473235	231
	0.590133	236			0.526359	234.5
	0.596999	239			0.365931	216
	0.683072	233			0.526624	203.5
	0.645185	222			0.578952	223.5
	0.682018	238.5			0.51762	221.5
	0.710939	260			0.374672	212
	0.638991	230			0.504454	227
	0.550847	223.5			0.396781	223.5
	0.657615	238			0.390167	216
	0.721679	241.5			0.405887	211.5
	0.595115	231.5			0.326026	211.5
	0.482614	226			0.416987	199.5
	0.661474	261			0.542759	213
	0.597149	230			0.548599	210
	0.468381	218.5			0.544003	216.5
	0.51804	225			0.471871	207.5
	0.639684	247			0.401126	192.5
	0.542978	224.5			0.491056	205
	0.524515	212			0.407191	191
	0.691667	214.5			0.646515	207
	0.608534	215.5			0.665256	208.5
	0.716833	228.5			0.454352	197.5
	0.581459	220.5			0.603528	209
	0.667436	222.5			0.539674	201.5
	0.435276	207			0.660222	209
	0.711819	217.5			0.607353	214
	0.622246	215.5			0.554483	188.5
	0.69965	212.5			0.692123	220.5
	0.640381	199.5			0.669175	240.5
	0.582044	208			0.631757	213.5
	0.613915	206			0.483734	212.5
	0.656928	221			0.344286	204.5
	0.711442	209			0.583921	225
	0.687885	202			0.58092	220
	0.584597	217.5			0.382937	220
	0.656338	198.5			0.691682	216
	0.737292	196.5			0.357363	226
	0.450673	198			0.676377	236.5
	0.708108	204			0.449999	199
	0.692986	227			0.626204	224.5
	0.743979	228			0.487793	207.5
	0.745768	221			0.360003	231.5
	0.698222	244			0.244738	234
	0.696086	234.5			0.279748	210.5
	0.755346	233.5			0.347457	218
	0.740054	227.5			0.192618	208.5
	0.767661	224.5			0.516547	199.5
	0.688932	215			0.645275	219.5
	0.618213	223			0.49182	224.5
	0.70831	238.5			0.603222	201.5
	0.732088	228			0.511921	195
	0.785502	265			0.513676	219
	0.659495	248			0.594881	231
	0.771508	261.5			0.541371	213.5
	0.359261	203			0.629707	218.5
	0.576163	207			0.521955	234.5
	0.668486	232			0.479529	228
	0.661889	231			0.527857	217
	0.56345	236			0.715016	232
	0.648298	194			0.389217	222.5
	0.654465	217.5			0.602601	227.5
	0.661301	206.5			0.683457	240
	0.670202	233.5			0.640078	196
	0.689389	209			0.362441	210
	0.598291	208			0.60497	209
	0.548594	224.5			0.683273	203.5
	0.637811	244			0.565789	218.5
	0.605143	224.5			0.689969	224.5
	0.482739	224.5			0.679255	225.5
	0.585526	222.5			0.545598	218.5
	0.709799	222			0.456264	200
	0.838115	236.5			0.54312	203.5
	0.689802	242.5			0.637537	214.5
	0.684643	204			0.59942	224
	0.740968	193			0.60735	205
	0.703102	206			0.625748	197
	0.696125	205.5			0.667341	200
	0.741691	202			0.576528	197
	0.705109	210			0.451869	181
	0.759099	230			0.599708	200
	0.745702	225.5			0.412279	214
	0.771008	229			0.447415	189
	0.630566	222.5			0.573648	219.5
	0.72067	228			0.500417	191.5
	0.59306	220			0.565724	206.5
	0.676841	190.5			0.439335	197
	0.699553	211.5			0.579368	226.5
	0.681332	237.5			0.516506	205.5
	0.685981	216			0.551361	205.5
	0.731454	212			0.533387	215.5
	0.696691	228.5			0.483151	213.5
	0.616652	180			0.349737	188
	0.705318	203.5			0.399493	229
	0.577152	182			0.279974	188.5
	0.677645	206.5			0.3388	215.5
	0.642125	190			0.509742	191.5
	0.700844	215			0.281755	196
	0.695182	226			0.431211	194
	0.539846	208.5			0.501382	189
	0.570706	204			0.399354	191.5
	0.693642	214.5			0.326994	184.5
	0.695222	218.5			0.362053	176
	0.61886	193			0.296914	190.5
	0.636905	220			0.482186	198.5
	0.655862	248.5			0.546338	192
	0.589649	224			0.344408	189
	0.543527	228.5			0.332674	207
	0.559589	205			0.348184	203
	0.394308	185.5			0.302134	209.5
	0.4501	215.5			0.295859	212
	0.608183	220			0.411025	223
	0.345529	202.5			0.531411	235
	0.670226	232			0.318501	208.5
	0.623408	225			0.412011	229
	0.521663	219			0.523096	213.5
	0.496238	219			0.47337	229.5
	0.618217	210			0.353045	220
	0.60449	209.5			0.381401	237.5
	0.598383	222			0.446099	201.5
	0.596303	205.5			0.56172	234
	0.418712	192.5			0.482607	249
	0.611916	217			0.286388	205.5
	0.65598	190.5			0.392884	215.5
	0.569632	196			0.419748	220
	0.749824	220			0.497762	243
	0.646949	215			0.391255	221.5
	0.659015	202			0.525414	231.5
	0.69328	215.5			0.505655	217.5
	0.493427	201.5			0.427481	226.5
	0.429565	206			0.525639	210
	0.427141	209			0.442288	218
	0.388459	211.5			0.508932	241
	0.326083	215			0.475092	213
	0.459159	195.5			0.433753	225
	0.575044	247.5			0.388606	217
	0.400428	213.5			0.356867	206
	0.429071	223			0.369309	227
	0.461914	227.5			0.444195	236.5
	0.660304	208			0.404754	208.5
	0.340918	229			0.362569	233
	0.471711	220.5			0.360407	210.5
	0.403857	236			0.440903	222
	0.513118	220			0.382024	196
	0.548873	250.5			0.526613	203
	0.460692	231.5			0.47423	209.5
	0.495181	210.5			0.508497	213
	0.432483	216.5			0.487087	232.5
	0.511002	236			0.453857	204
	0.629161	216.5			0.53324	219
	0.431463	213.5			0.462351	230.5
	0.57558	210			0.475988	222
	0.648235	235			0.492028	214
	0.531852	216.5			0.556996	239.5
	0.505826	214.5			0.545167	209
	0.575655	223.5			0.395438	185.5
	0.552012	221			0.405258	231
	0.59348	199.5			0.481637	218
	0.539675	217			0.630347	223
	0.424137	203.5			0.509369	221.5
	0.523334	209.5			0.464251	210
	0.398791	214			0.502999	216.5
	0.41086	204			0.447146	243
	0.464099	204.5			0.555957	204.5
	0.392792	200			0.591535	237.5
	0.481715	204.5			0.243068	221
	0.400227	211			0.406409	215.5
	0.43388	208			0.286561	214
	0.389413	210.5			0.535205	214
	0.399502	216			0.449234	223.5
	0.496926	219.5			0.273999	201
	0.566855	209.5			0.455166	209.5
	0.522643	223.5			0.354986	205.5
	0.573579	222.5			0.286137	210
	0.5155	231.5			0.305791	203
	0.524891	234.5			0.281494	219.5
	0.554839	216			0.317452	208
	0.553831	217			0.390938	222
	0.514186	213			0.522461	197.5
	0.583096	244.5			0.490068	218.5
	0.478719	209.5			0.473311	199
	0.573934	214			0.375515	215.5
	0.591835	207			0.368573	214
	0.579584	205			0.473649	202.5
	0.562822	209.5			0.423086	207
	0.590442	227			0.385647	225.5
	0.600839	222.5			0.524284	222
	0.621615	185			0.484058	199.5
	0.601159	226			0.446944	232.5
	0.536664	222			0.455861	223
	0.641476	200			0.407817	207.5
	0.53569	221			0.46855	216.5
	0.563018	214.5			0.420262	211.5
	0.527236	217.5			0.501012	199.5
	0.280469	206.5			0.476045	206
	0.613483	212			0.488019	219.5
	0.494464	210			0.448698	203.5
	0.596407	227.5			0.466088	212.5
	0.586899	226			0.622309	209.5
	0.515226	212.5			0.384589	205
	0.478463	225.5			0.437465	222
	0.460361	212			0.619368	233
	0.580802	213			0.455825	214
	0.451172	232			0.612233	248.5
	0.526976	231.5			0.589374	229
	0.510798	227.5			0.654209	237
	0.405061	221			0.60573	229.5
	0.436414	225			0.646169	230.5
	0.59405	226.5			0.522761	209
	0.487053	216.5			0.565832	232.5
	0.52939	236.5			0.541597	234
	0.490446	218			0.549252	207.5
	0.42772	220			0.53076	211.5
	0.514242	218			0.484773	219.5
	0.552786	234.5			0.486831	216
	0.54757	222			0.548602	227
	0.526812	212			0.556023	217.5
	0.615168	225.5			0.45085	208.5
	0.476452	216.5			0.592664	221.5
	0.644566	242			0.480695	212
	0.37058	212			0.385793	213
	0.576696	217			0.389584	239
	0.624587	241			0.464202	209
	0.674398	225.5			0.460636	218
	0.540421	219			0.56509	207.5
	0.597786	224			0.538419	227
	0.391593	209.5			0.545371	215.5
	0.573191	213.5			0.437556	212.5
	0.596913	215			0.336784	215.5
	0.585318	210			0.312831	209
	0.555189	236.5			0.4747	224.5
	0.539899	215			0.348882	204
	0.521483	228			0.454893	210
	0.584384	208.5			0.519733	207.5
	0.530127	240			0.528098	223
	0.50785	221.5			0.397226	221.5
	0.579101	216			0.340392	217.5
	0.535584	221.5			0.553605	234
	0.545642	199.5			0.378877	221
	0.651876	219			0.47996	214
	0.621406	214.5			0.471795	212.5
	0.522489	206			0.527631	207
	0.47951	205.5			0.353362	209
	0.555894	203.5			0.345263	211.5
	0.632928	225.5			0.509223	226.5
	0.500629	210			0.355446	211.5
	0.636184	230			0.433108	199
	0.503766	211.5			0.417188	204.5
	0.504417	219.5			0.340271	202
	0.380481	212			0.386153	206
	0.424388	216.5			0.337569	207
	0.585413	211			0.32675	205.5
	0.621088	211.5			0.27762	211
	0.538485	221.5			0.409999	219
	0.519495	221.5			0.413886	206.5
	0.584407	221			0.464016	226
	0.501969	217			0.290454	210
	0.529432	225			0.342842	217.5
	0.62067	214.5			0.395225	225
	0.492113	229			0.436855	223
	0.461075	228.5			0.516454	229
	0.603009	231			0.451935	241.5
	0.647718	214			0.360395	206
	0.554685	210.5			0.449393	225
	0.416706	217			0.344341	219
	0.619182	238.5			0.354043	211
	0.640892	230			0.512619	218
	0.599778	218			0.392014	224.5
	0.410157	225			0.558713	217.5
	0.554885	206			0.609073	221
	0.315552	211.5			0.627358	204
	0.34239	213.5			0.396039	199
	0.438538	218.5			0.352774	215.5
	0.416322	200			0.382262	217
	0.383255	221			0.50028	203
	0.566329	223			0.610554	215
	0.42321	210.5			0.461722	237.5
	0.470955	226			0.34406	221.5
	0.493187	226.5			0.322463	231
	0.438729	216.5			0.208392	232.5
	0.496231	219			0.362765	248
	0.522622	216			0.563461	189.5
	0.508729	217			0.432165	198
	0.534268	214.5			0.686501	182
	0.497795	227			0.639487	187
	0.467873	239.5			0.547231	187.5
	0.406513	216			0.564103	202
	0.614852	220			0.568186	200.5
	0.476699	242			0.672625	208.5
	0.498846	194.5			0.352889	189.5
	0.500843	216.5			0.627891	205.5
	0.612369	220.5			0.636771	198.5
	0.486859	221			0.575065	180
	0.603736	231.5			0.587521	199.5
	0.497871	221			0.450874	195
	0.613669	236.5			0.504397	196.5
	0.553262	235.5			0.521787	204
	0.577615	205			0.417398	203
	0.477218	236			0.590758	204
	0.615332	224			0.623069	203
	0.511562	225			0.469352	203
	0.489012	232.5			0.528299	202
	0.555125	222.5			0.550174	215.5
	0.672966	217.5			0.63485	207.5
	0.416836	229			0.508987	207
	0.68524	238			0.554235	200
	0.366273	235			0.548877	213.5
	0.587406	238.5			0.381222	195.5
	0.68377	193.5			0.448704	205.5
	0.651089	205			0.545071	199.5
	0.504327	194			0.612313	199
	0.613252	190.5			0.584644	216.5
	0.718753	198			0.62779	218.5
	0.718828	206.5			0.637493	234
	0.66489	209.5			0.600319	213.5
	0.713514	206			0.627614	224.5
	0.688743	205.5			0.621426	238
	0.576334	210			0.621803	223.5
	0.639402	204.5			0.604179	214
	0.650312	206.5			0.599601	213
	0.668384	205			0.550123	190
	0.57953	214			0.478844	211
	0.576435	218			0.491921	214
	0.566061	219.5			0.528666	205
	0.64508	206			0.407131	208.5
	0.56515	207			0.420555	191
	0.582494	201.5			0.475366	206
	0.550495	218.5			0.491418	213.5
	0.584182	184.5			0.434027	202
	0.594021	201			0.444254	200.5
	0.635359	197			0.497408	198.5
	0.554882	200.5			0.392887	204
	0.548753	212			0.425479	195
	0.641425	218			0.488866	196
	0.59539	214			0.491233	215
	0.607601	197.5			0.600176	211
	0.572976	210.5			0.500566	207
	0.629405	196			0.629884	218
	0.631339	224.5			0.520299	219.5
	0.611637	216			0.59775	216
	0.622081	201			0.448683	203.5
	0.608308	205			0.553318	193
	0.60937	213			0.647631	189.5
	0.624158	220.5			0.497566	197
	0.579873	203			0.550381	197.5
	0.635402	203			0.658894	218.5
	0.584157	224			0.549791	202.5
	0.535513	204.5			0.724812	210.5
	0.599579	205.5			0.630151	204
	0.507795	198.5			0.706238	212
	0.622326	217			0.713975	218
	0.563284	222			0.53055	212.5
	0.641378	213			0.427618	217.5
	0.612827	240.5			0.539567	200.5
	0.591021	217.5			0.426378	202
	0.597657	219			0.434013	217.5
	0.447089	198.5			0.52112	214
	0.59235	212			0.444678	207
	0.585714	210			0.421466	200
	0.633078	217			0.42718	197
	0.547149	218.5			0.470428	204
	0.648195	198.5			0.434781	215
	0.625246	199.5			0.614534	200
	0.572347	233.5			0.602364	214
	0.643589	202			0.637183	221
	0.559975	206			0.622272	217
	0.705862	199.5			0.606524	213.5
	0.699701	192			0.654563	227.5
	0.688725	199.5			0.626865	236
	0.655029	199.5			0.631721	220.5
	0.725504	204.5			0.650275	230
	0.624781	195.5			0.576255	193.5
	0.568798	209.5			0.643299	213
	0.513388	207			0.593256	204
	0.589349	189			0.541548	213
	0.506638	194			0.550682	200
	0.41119	210.5			0.626587	208.5
	0.538043	215			0.486796	213.5
	0.52803	202.5			0.514087	218.5
	0.488127	220.5			0.602993	225.5
	0.484262	211.5			0.627943	248.5
	0.571046	234			0.714463	204
	0.5287	213			0.458015	204
	0.692133	201.5			0.450892	204
	0.659225	203.5			0.438434	219
	0.631736	208			0.579433	200
	0.667949	215.5			0.505484	226.5
	0.643402	200			0.651226	222
	0.653089	233.5			0.693349	209
	0.659524	215			0.6341	211
	0.631165	220.5			0.509147	213
	0.606152	213.5			0.687571	216
	0.671607	222			0.744231	214.5
	0.686976	224			0.500393	199
	0.682794	208			0.689258	211
	0.629915	211.5			0.758977	214
	0.704145	236.5			0.729073	189.5
	0.685255	229			0.724093	197
	0.619252	223.5			0.526337	211.5
	0.710958	213.5			0.727888	214.5
	0.646192	217.5			0.784232	184
	0.533982	210			0.668923	213
	0.484975	203			0.66969	206.5
	0.568406	208.5			0.72097	230
	0.660935	198			0.711543	224.5
	0.624168	237.5			0.651099	213
	0.631137	222			0.61277	192.5
	0.694743	226			0.684842	201
	0.678543	230.5			0.703528	226.5
	0.689905	223.5			0.726195	225
	0.637913	207			0.635334	207
	0.736773	190			0.43338	196.5
	0.737472	194			0.524372	195.5
	0.68146	207.5			0.495613	185.5
	0.668213	204.5			0.530992	195
	0.670272	204			0.364115	217.5
	0.610376	200.5			0.704737	214
	0.724195	218.5			0.668363	240
	0.688913	214			0.404774	213
	0.708806	210			0.59548	213.5
	0.630291	209			0.628476	209
	0.727573	216			0.579992	212
	0.691443	228			0.605291	226
	0.744574	220			0.538739	213.5
	0.607512	204			0.587803	207.5
	0.735654	231			0.603823	222
	0.60391	180.5			0.617408	215.5
	0.599981	198.5			0.602229	213
	0.431234	192			0.586543	206.5
	0.51614	185.5			0.638605	202
	0.526556	197			0.656909	223.5
	0.45883	197			0.717902	213
	0.571429	186			0.670703	230.5
	0.42215	193.5			0.479481	196.5
	0.690849	212.5			0.592862	209
	0.625876	217.5			0.553009	216
	0.570997	226.5			0.595553	207.5
	0.603484	212			0.43087	220.5
	0.613189	216			0.748236	221
	0.649195	231			0.445723	172
	0.598523	218			0.27774	168.5
	0.611638	208.5			0.419365	188.5
	0.654308	221			0.411037	179
	0.60239	205			0.496584	180.5
	0.653833	229.5			0.505222	190
	0.6486	208			0.268486	189
	0.670584	225.5			0.288565	177.5
	0.6489	207.5			0.23535	169.5
	0.654357	210.5			0.400791	162
	0.530774	195			0.485898	186
	0.630608	217.5			0.47879	183
	0.683994	215			0.359919	176
	0.460025	229.5			0.31395	171
	0.606538	203			0.364021	181.5
	0.637658	205.5			0.533241	194.5
	0.261591	173.5			0.464358	191.5
	0.462722	174			0.366181	170
	0.27755	172			0.495488	185
	0.442094	172.5			0.485508	174
	0.406604	187			0.434053	185.5
	0.550438	195.5			0.376263	169
	0.586814	186			0.301065	176
	0.615734	177.5			0.330003	184.5
	0.287518	171			0.257439	180
	0.406671	185			0.199856	183
	0.282747	170			0.221059	182.5
	0.300845	161.5			0.411799	175.5
	0.263838	174			0.21638	178
	0.485376	182.5			0.440677	170.5
	0.266545	179.5			0.397671	166
	0.343765	197			0.418344	182.5
	0.232155	187.5			0.437225	186.5
	0.310666	184			0.468455	188.5
	0.4955	188			0.484075	182
	0.484688	181			0.447353	187
	0.309734	172			0.44169	184.5
	0.408785	179			0.148792	169.5
	0.50587	189			0.117241	177.5
	0.505166	178			0.159754	189.5
	0.412268	179.5			0.322274	184.5
	0.525554	177			0.12808	181
	0.493238	181			0.417395	174
	0.528188	180			0.12804	187
	0.374314	192			0.139355	179.5
	0.563037	186			0.286986	174
	0.557943	182.5			0.245899	172.5
	0.418802	168			0.244521	162
	0.44405	182			0.381837	194
	0.405983	179			0.498617	171.5
	0.477877	180			0.35364	176.5
	0.489928	183.5			0.440656	184
	0.445819	186			0.110779	172.5
	0.591405	192			0.286962	189
	0.452514	179			0.288559	185.5
	0.21221	183.5			0.399972	184
	0.389581	188.5			0.161091	186
	0.417401	197.5			0.159853	195
	0.243837	186			0.430744	190
	0.243419	190.5			0.238562	185
	0.484269	182.5			0.396283	173
	0.332079	209			0.413887	173
	0.336835	180.5			0.284881	179.5
	0.408357	174			0.364408	181.5
	0.502053	176.5			0.297554	189
	0.272842	171			0.345954	182.5
	0.380537	181.5			0.309804	190
	0.334606	174.5			0.393168	175
	0.376712	191			0.538942	179.5
	0.356306	177			0.384632	180
	0.396714	188			0.520057	191.5
	0.417044	179.5			0.473025	203.5
	0.446174	179.5			0.496688	192
	0.35879	180.5			0.472015	180.5
	0.269593	170.5			0.490241	191.5
	0.407745	192.5			0.401185	192
	0.21401	165.5			0.48438	188.5
	0.366498	190			0.430244	176
	0.361417	174			0.356248	178.5
	0.4598	189			0.352388	185
	0.433588	193			0.416089	183
	0.172471	181			0.378942	182.5
	0.263303	184.5			0.305859	170.5
	0.414614	196.5			0.354239	186
	0.340217	195			0.477193	187.5
	0.205864	183.5			0.380057	180.5
	0.453525	194.5			0.386476	169.5
	0.406372	181			0.319931	176
	0.545195	181			0.307581	192.5
	0.422503	211.5			0.339429	190.5
	0.486614	204.5			0.389235	179.5
	0.389703	192.5			0.447567	192
	0.520907	206			0.373018	189
	0.455299	197.5			0.583882	180.5
	0.4563	175			0.506806	192.5
	0.433372	191.5			0.43889	174
	0.537244	179			0.278087	177.5
	0.398365	194			0.26318	182.5
	0.52112	196			0.32294	191
	0.481829	190			0.240983	186
	0.503962	188.5			0.403079	194
	0.343533	178.5			0.385713	190.5
	0.485788	194			0.269781	181.5
	0.395124	170			0.377716	190.5
	0.49588	191			0.373876	182.5
	0.371339	192			0.281753	163.5
	0.448809	183.5			0.323407	178
	0.346198	184.5			0.336106	186.5
	0.410725	179.5			0.297101	194
	0.408587	186			0.485658	188
	0.423444	187			0.541489	208.5
	0.340382	193			0.51286	182
	0.526885	182			0.472994	185.5
	0.49327	189.5			0.456092	187.5
	0.530528	190.5			0.283224	178
	0.486565	178			0.425306	171.5
	0.334637	188.5			0.502258	191
	0.430105	181.5			0.445032	195
	0.529664	185			0.473795	192.5
	0.482887	188			0.613389	198
	0.311822	164			0.594733	200
	0.355453	183.5			0.367349	194.5
	0.306119	184			0.5703	199
	0.343491	187			0.269609	169.5
	0.409336	196			0.359576	189
	0.424709	182			0.436251	189
	0.363154	192.5			0.663483	180
	0.398802	192			0.350438	184
	0.473139	192			0.560659	184
	0.399096	181			0.512073	190
	0.53472	191			0.632817	189
	0.423494	187			0.562959	183.5
	0.39338	176.5			0.572861	169.5
	0.507829	196.5			0.617323	181
	0.340262	194			0.236393	182
	0.515019	194			0.512951	199
	0.406041	180			0.623883	194
	0.450618	183.5			0.547901	194
	0.509383	188.5			0.364887	204
	0.458979	184			0.463044	204.5
	0.536524	198			0.427087	159.5
	0.372833	190.5			0.385487	168
	0.432514	183.5			0.341694	188
	0.468029	194			0.382688	181.5
	0.424282	193			0.341389	194.5
	0.61834	190			0.408088	184
	0.56944	204			0.428602	185.5
	0.514221	203			0.614738	176.5
	0.47805	191			0.527711	185.5
	0.299876	173			0.484642	195
	0.469058	184			0.464696	197.5
	0.550012	178			0.546358	207.5
	0.537252	181.5			0.343656	201
	0.633647	206.5			0.427857	198
	0.537309	192.5			0.470158	197
	0.648606	181			0.385187	173.5
	0.355822	177			0.412937	187.5
	0.345936	195.5			0.383523	198
	0.514159	192			0.379762	195
	0.446571	172			0.344262	181.5
	0.456244	183			0.332146	195
	0.537489	201.5			0.424707	194
	0.474776	191.5			0.384679	204
	0.332977	183.5			0.419981	192.5
	0.599319	184.5			0.459178	193
	0.448229	183			0.48744	191.5
	0.558055	191			0.383169	183
	0.611899	199			0.458568	189.5
	0.32491	197			0.415831	182
	0.540691	192.5			0.302133	188
	0.553325	181			0.398583	200
	0.460839	189			0.44056	173
	0.345411	199			0.400689	190
	0.361288	193.5			0.379146	185.5
	0.552735	195			0.41931	196
	0.421506	181			0.248903	185.5
	0.439759	199			0.383183	198
	0.464997	185.5			0.302703	195
	0.437819	185			0.463862	194
	0.580122	187			0.425797	180.5
	0.389876	191			0.382689	190
	0.468076	189			0.298629	192.5
	0.562175	195.5			0.466545	196.5
	0.416269	202			0.285265	199
	0.595587	199.5			0.315834	177
	0.337309	185			0.322498	195
	0.366578	181			0.401714	186.5
	0.447671	192			0.404689	188
	0.454245	187			0.409739	193.5
	0.443756	192.5			0.398685	207
	0.470624	202			0.319595	178
	0.531176	193.5			0.43433	194.5
	0.47432	203			0.373608	192.5
	0.369108	170			0.43282	190
	0.572628	191.5			0.445102	206
	0.374896	200			0.335127	181.5
	0.430645	193			0.338108	188
	0.367342	198			0.314511	188.5
	0.336553	182.5			0.348397	189
	0.395599	193.5			0.350717	190.5
	0.564637	190			0.41506	190
	0.371689	191			0.529855	194.5
	0.341048	169.5			0.281803	210.5
	0.518854	198.5			0.436379	198
	0.253493	191			0.402089	196.5
	0.285625	191			0.533801	198.5
	0.267272	194			0.341055	197
	0.306769	193			0.332955	190.5
	0.467199	185			0.34148	187
	0.554967	196			0.403571	177.5
	0.301451	181.5			0.32124	190
	0.294722	193			0.431484	192.5
	0.438083	189			0.430947	192.5
	0.38018	188			0.522428	193
	0.427259	205.5			0.357072	198
	0.326283	182			0.446417	194.5
	0.458264	196			0.313253	193
	0.382972	199			0.617055	176.5
	0.41562	195			0.407497	177.5
	0.358764	183			0.326733	198.5
	0.297497	172.5			0.316422	194.5
	0.330767	188.5			0.322441	189.5
	0.300039	193			0.451163	199
	0.45177	199.5			0.543893	202.5
	0.289731	180			0.344305	197
	0.393917	190.5			0.47747	200
	0.481774	190			0.244339	188.5
	0.45708	205			0.292182	176
	0.354101	194			0.253655	182
	0.374679	181.5			0.351974	177
	0.368933	194			0.368827	194.5
	0.385543	192			0.385944	190.5
	0.519163	197			0.397803	196.5
	0.571565	193			0.362132	201.5
	0.407148	199			0.499864	195
	0.347422	193			0.411611	197
	0.431587	196.5			0.654456	195
	0.503246	187			0.396994	187.5
	0.415791	186.5			0.284044	191.5
	0.347103	182.5			0.294372	183.5
	0.522799	182			0.466631	200
	0.347558	198			0.201806	168
	0.409323	190			0.292742	188.5
	0.577022	194.5			0.432328	200
	0.468055	193.5			0.345276	186.5
	0.407412	194.5			0.465556	201.5
	0.392655	197			0.372288	193
	0.513466	192.5			0.302238	189.5
	0.320965	198.5			0.39565	185
	0.51204	191			0.447359	192.5
	0.729141	190.5			0.338051	195
	0.610505	189.5			0.210961	183
	0.630905	188			0.491216	193.5
	0.589074	184			0.335329	159.5
	0.681315	202.5			0.364967	190
	0.705215	202			0.277367	184
	0.642899	195.5			0.230681	176
	0.679654	192			0.390352	189.5
	0.769188	203			0.246139	175.5
	0.516558	195.5			0.490014	202.5
	0.738646	196			0.400361	186.5
	0.6429	183.5			0.35958	189
	0.682326	192.5			0.319198	195.5
	0.576462	191.5			0.354273	192.5
	0.695093	178			0.264293	186
	0.660256	200			0.406528	197
	0.637123	197			0.178697	171
	0.745067	199.5			0.28245	187
	0.714327	197			0.217995	178
	0.609337	194			0.420734	195.5
	0.741515	196			0.62805	217
	0.45614	193.5			0.398149	201
	0.493544	196			0.594132	196
	0.726476	175.5			0.194898	184
	0.821539	196			0.224984	191
	0.588692	198.5			0.598116	203
	0.788904	192			0.35847	194
	0.636395	192.5			0.228226	184
	0.605556	198			0.229242	170.5
	0.336599	188.5			0.46684	196
	0.761783	192			0.294447	199
	0.685171	195			0.253066	184.5
	0.746171	201			0.200934	189
	0.819342	199			0.161392	188
	0.554649	189.5			0.15081	181
	0.698831	173.5			0.0894363	197
	0.398096	190			0.169003	180
	0.542983	192			0.522835	202
	0.691723	200.5			0.263059	192.5
	0.726046	200			0.270674	191
	0.641989	201			0.243058	156.5
	0.613695	197			0.335474	165
	0.506493	195			0.257261	173
	0.715846	194			0.248723	182.5
	0.658328	193			0.250608	175
	0.556005	203			0.477324	195
	0.652115	198			0.487076	197
	0.70162	190.5			0.232	178
	0.650168	197.5			0.264013	182.5
	0.762605	194			0.48263	195
	0.491903	186.5			0.526953	202
	0.762611	192			0.319389	188
	0.536732	208.5			0.205681	160
	0.746786	202.5			0.277117	169
	0.685971	199			0.375098	176.5
	0.77553	193			0.189684	177.5
	0.711435	199.5			0.193263	172
	0.396102	201			0.343204	183
	0.690043	196.5			0.219915	186
	0.737137	187.5			0.246475	177
	0.815671	193			0.488654	195
	0.847627	193.5			0.479112	201.5
	0.768057	186			0.435635	207
	0.297176	195.5			0.216142	186
	0.261273	184.5			0.261709	161.5
	0.679369	197			0.282264	188
	0.336633	192.5			0.709396	193.5
	0.866419	196			0.301197	184
	0.860948	201			0.254215	187
	0.601726	196			0.345637	207.5
	0.261948	193.5			0.570875	191.5
	0.73632	182			0.685867	206
	0.668063	198			0.427756	187
	0.721158	194			0.258773	190
	0.551773	199.5			0.373296	185
	0.466354	190			0.408328	189
	0.697056	190.5			0.300708	182.5
	0.454705	201			0.58713	198.5
	0.712433	192			0.442144	209.5
	0.673265	208.5			0.540676	205
	0.762651	191.5			0.41483	191.5
	0.312779	192			0.416555	198
	0.762609	195			0.611444	197
	0.734745	194			0.253948	187.5
	0.559951	195.5			0.267593	181.5
	0.76557	188.5			0.474607	186
	0.726861	194.5			0.349366	194
	0.713513	191			0.191074	185
	0.60828	191			0.233002	183
	0.703202	194.5			0.27166	189
	0.371289	194			0.180724	187
	0.764641	195			0.17298	189.5
	0.481787	205			0.272317	178
	0.739944	190			0.23955	194
	0.669123	189			0.257765	192
	0.567958	197			0.39506	199
	0.703629	189.5			0.389631	208
	0.736367	195.5			0.316105	186.5
	0.237288	195.5			0.258777	179
	0.806683	199.5			0.551707	194.5
	0.732962	197.5			0.530546	213.5
	0.865556	189.5			0.365298	202
	0.829365	194			0.267988	190
	0.848931	202			0.63062	198
	0.751491	200			0.284814	187
	0.66311	209			0.210817	185
	0.770098	190			0.31566	188
	0.683735	198.5			0.207547	179
	0.718221	186			0.207212	188.5
	0.711122	198			0.224286	158
	0.721956	191.5			0.283692	168
	0.676204	209			0.241835	173
	0.709881	206			0.219054	177
	0.758517	202.5			0.20801	179.5
	0.693382	195			0.353446	185.5
	0.786629	214			0.461883	188
	0.623427	202.5			0.393355	179
	0.77282	196.5			0.198859	185.5
	0.762307	203			0.268658	189
	0.67007	205			0.467284	199.5
	0.28922	175.5			0.488927	188
	0.709942	195			0.188439	182.5
	0.816446	195			0.29574	192.5
	0.69436	206			0.51583	196
	0.713662	195			0.285047	181.5
	0.728167	196.5			0.233605	181.5
	0.847523	193			0.344096	185.5
	0.783823	214			0.525266	194
	0.792262	202.5			0.292423	187.5
	0.447287	211.5			0.219078	175
	0.796386	206.5			0.227764	182.5
	0.628688	207			0.251579	179
	0.702766	192			0.339435	187
	0.780173	196.5			0.38864	189.5
	0.732022	188			0.314059	176
	0.578422	199			0.295962	194
	0.667262	195			0.438517	205.5
	0.765861	194.5			0.2958	199.5
	0.333862	196			0.581545	198.5
	0.812023	200.5			0.374212	188.5
	0.670407	197			0.405677	208.5
	0.524912	197			0.338681	187.5
	0.76447	197			0.322818	185.5
	0.801428	199.5			0.275619	191.5
	0.303725	201.5			0.287939	183.5
	0.558942	187			0.40005	172.5
	0.573418	199.5			0.352887	182.5
	0.758383	197			0.363728	173.5
	0.595497	199			0.213951	188
	0.589373	198			0.469548	194
	0.616897	203			0.301955	184
	0.685426	194			0.411832	187
	0.442452	196.5			0.220998	186
	0.762129	205			0.366464	199
	0.541017	199			0.474148	204
	0.688082	208.5			0.362632	192
	0.784735	189.5			0.331572	193
	0.536976	173.5			0.25383	167.5
	0.741269	197.5			0.582656	190
	0.369822	184.5			0.38523	195.5
	0.525697	202			0.592137	201.5
	0.388859	194			0.272921	173
	0.537249	192			0.473494	190.5
	0.735012	205			0.359907	191.5
	0.410199	198			0.638481	191
	0.517143	200			0.342976	190.5
	0.75276	198.5			0.281943	183.5
	0.449909	198.5			0.374933	197.5
	0.763042	203.5			0.259823	189
	0.560862	174			0.309059	159
	0.497187	189			0.550419	202.5
	0.580653	197.5			0.511625	187
	0.443266	189.5			0.183309	175
	0.301066	179			0.515501	200
	0.534553	192.5			0.268125	185
	0.403818	199			0.206005	175.5
	0.623539	196			0.179278	178
	0.54438	205			0.144998	185.5
	0.527637	205.5			0.468512	205
	0.4747	189			0.433945	192.5
	0.399498	190			0.29218	190
	0.58015	198.5			0.308339	183
	0.441019	189			0.533437	207
	0.478843	199			0.542398	200.5
	0.701794	191			0.269088	186
	0.500382	215.5			0.521507	214
	0.724593	195			0.6531	190
	0.55232	205			0.574969	203.5
	0.645841	191			0.574554	215
	0.411495	194.5			0.276851	176.5
	0.645544	203			0.351414	187.5
	0.720338	204			0.664608	205.5
	0.506848	199			0.471179	196.5
	0.406196	190.5			0.710678	190
	0.775145	196.5			0.291111	193
	0.621191	189.5			0.47304	196
	0.760819	196.5			0.718484	206
	0.723386	200			0.321859	181.5
	0.600938	217			0.562873	197.5
	0.770903	195			0.315339	197
	0.816301	201			0.664436	200.5
	0.709475	218			0.733832	195
	0.730181	192.5			0.605885	197.5
	0.536183	203.5			0.530647	208.5
	0.746052	202			0.444212	195
	0.750201	202.5			0.289352	197
	0.750045	182			0.620092	182
	0.789878	198.5			0.293925	175.5
	0.65879	208.5			0.590281	198
	0.796376	202			0.687477	204
	0.870681	205.5			0.707301	191.5
	0.761466	191.5			0.613894	192.5
	0.848854	202			0.613015	210
	0.729823	199			0.359183	196
	0.599892	213			0.413603	198
	0.792743	196			0.462657	203.5
	0.699177	211			0.430179	199
	0.664095	206.5			0.358452	182
	0.719203	203			0.240711	163.5
	0.408379	181			0.307845	186
	0.766098	183.5			0.367083	179
	0.539769	188			0.297812	185.5
	0.776083	185			0.292633	180
	0.742684	202			0.258024	188
	0.641516	200.5			0.349223	195
	0.482801	209			0.194596	191.5
	0.697941	182			0.250625	196.5
	0.75835	202.5			0.390223	212
	0.669027	203			0.277326	208.5
	0.762137	197.5			0.127347	163
	0.703181	209.5			0.146489	169
	0.625746	165.5			0.547584	192
	0.775245	189			0.282934	181
	0.748197	204.5			0.219771	181
	0.757865	203.5			0.302606	193.5
	0.682482	199			0.200712	179.5
	0.831046	201.5			0.358518	196.5
	0.720946	191.5			0.383912	234
	0.789935	207.5			0.328338	225
	0.673404	200			0.423345	220
	0.762473	200.5			0.231586	201
	0.764035	205.5			0.428976	155
	0.627617	202.5			0.361813	154
	0.772385	201			0.36212	170.5
	0.713439	201			0.387207	167
	0.526002	201.5			0.282798	160
	0.713295	195.5			0.288995	164
	0.582091	200			0.285669	159
	0.801963	210.5			0.28792	167
	0.502767	200			0.461117	175
	0.70865	208			0.214685	150
	0.781751	207			0.380995	160
	0.365353	190			0.506815	185.5
	0.771306	198.5			0.291481	145
	0.598749	207			0.311129	157
	0.408117	189			0.265154	142.5
	0.277861	198.5			0.345371	168.5
	0.456316	186			0.329837	169.5
	0.645725	188.5			0.241923	160.5
	0.535497	212			0.460571	175
	0.430626	198.5			0.254767	151.5
	0.472465	195.5			0.265106	145.5
	0.355549	204			0.281569	155
	0.290561	189.5			0.435085	178
	0.63836	216.5			0.474831	181.5
	0.466072	228			0.24332	148
	0.330075	211			0.241366	162.5
	0.667801	206.5			0.477302	184
	0.680151	205			0.314836	156.5
	0.339579	197.5			0.452556	172.5
	0.388885	197.5			0.364716	164.5
	0.642214	201			0.208534	147.5
	0.206557	193			0.569891	180
	0.568431	246			0.21492	142.5
	0.698907	203			0.591225	185
	0.547402	201			0.296009	167
	0.837421	208			0.527342	181
	0.775393	213.5			0.464705	178.5
	0.523685	205			0.203349	154.5
	0.698084	176.5			0.131968	154.5
	0.583288	170			0.124445	112
	0.534386	182			0.461248	170
	0.695974	185			0.516049	177
	0.672693	186.5			0.0713354	111.5
	0.307667	157			0.141318	155
	0.284617	149			0.468365	172
	0.662633	176			0.267166	176
	0.451834	168			0.287886	169
	0.465707	186			0.31139	182.5
	0.67058	193.5			0.134985	159
	0.315808	171			0.25424	157
	0.66254	191.5			0.461922	165
	0.5476	165			0.266989	156.5
	0.621917	164			0.251308	156.5
	0.404424	164			0.204138	172
	0.695763	179			0.18678	161
	0.6383	177			0.220048	154.5
	0.686198	176.5			0.163165	157
	0.427924	165.5			0.478349	189.5
	0.660883	174			0.290501	159.5
	0.669072	189			0.164112	163
	0.525744	185			0.343258	181.5
	0.500585	183			0.365582	173.5
	0.610772	184.5			0.40661	157
	0.481994	155			0.254554	162
	0.579644	175			0.25439	159
	0.242343	151			0.32039	155
	0.336619	163			0.308472	156
	0.729298	179			0.216894	151
	0.689522	185			0.628841	180.5
	0.396361	168			0.26682	161
	0.591581	182.5			0.33712	157
	0.716337	177.5			0.303874	165.5
	0.76324	181			0.205019	156
	0.70465	189			0.190649	154
	0.608655	180			0.187564	132
	0.602998	152.5			0.148321	151.5
	0.370473	155.5			0.361741	158.5
	0.754091	170.5			0.171268	140
	0.385341	165			0.313876	166
	0.668695	172.5			0.293573	148.5
	0.635101	180			0.232305	155
	0.720723	181.5			0.213022	143
	0.460718	186			0.268622	161
	0.777409	182			0.159054	141.5
	0.621173	189.5			0.375381	178.5
	0.597171	184			0.12269	139
	0.538533	190.5			0.191023	168.5
	0.576065	165			0.120711	152.5
	0.676601	188			0.21042	156
	0.576864	175			0.105738	104
	0.630963	186.5			0.153155	150
	0.676414	181.5			0.403926	183.5
	0.64007	184			0.177064	159
	0.281018	175.5			0.250399	177.5
	0.651036	192			0.19563	163.5
	0.34277	179.5			0.155987	156.5
	0.664431	183			0.258057	170
	0.593813	198			0.191172	127
	0.464707	182.5			0.252748	149.5
	0.235773	167.5			0.209027	134.5
	0.627801	157			0.256162	155.5
	0.562257	169			0.172924	107
	0.714194	165			0.361993	166.5
	0.596666	170.5			0.446208	177
	0.662384	175.5			0.210633	160
	0.641795	186			0.28976	164.5
	0.655009	180			0.192344	107.5
	0.494681	182			0.413673	186
	0.670025	184.5			0.223331	164
	0.473489	182			0.186042	147
	0.590953	191.5			0.648946	167
	0.575733	183			0.253658	98
	0.443577	150			0.255303	104
	0.521597	169			0.445573	182.5
	0.585782	168			0.398963	126.5
	0.520053	177.5			0.218626	108.5
	0.587536	174.5			0.329767	149
	0.445223	163.5			0.215183	143.5
	0.683108	180.5			0.24024	144.5
	0.317789	164.5			0.354555	154
	0.671832	184.5			0.370983	158
	0.415841	183			0.39866	161.5
	0.354953	166			0.260172	134
	0.709571	183			0.499955	161.5
	0.620168	161			0.252505	148
	0.809685	180			0.183046	99
	0.201252	164			0.170115	142
	0.688026	186.5			0.19576	146
	0.759876	198			0.298465	132
	0.703672	190.5			0.24956	154.5
	0.726369	198			0.28567	175.5
	0.25649	164.5			0.259188	150.5
	0.561647	190			0.710107	193
	0.1939	155.5			0.317145	136.5
	0.670648	199			0.439621	145.5
	0.323699	179			0.267433	143
	0.44947	169			0.252579	124
	0.664601	188			0.258892	99.5
	0.677506	191			0.278983	159.5
	0.656235	190.5			0.564732	182
	0.349528	158.5			0.283909	156.5
	0.359514	185			0.173077	147
	0.745143	194			0.504602	178.5
	0.657509	202.5			0.301955	149
	0.357595	189			0.335048	154.5
	0.354614	179.5			0.209604	110.5
	0.69585	190			0.246593	148
	0.346973	184			0.267547	157
	0.611259	178.5			0.161343	151
	0.572547	190			0.260063	170
	0.605078	188.5			0.184078	145.5
	0.639244	197.5			0.439189	202.5
	0.681894	188			0.234775	163.5
	0.420573	185			0.162828	160
	0.692333	195.5			0.202246	107
	0.424069	177.5			0.343856	173.5
	0.668862	189			0.243495	165.5
	0.585399	185.5			0.441418	160.5
	0.591878	186			0.282802	149
	0.679445	185			0.349329	109.5
	0.446013	174			0.338556	157.5
	0.773279	176			0.35332	165.5
	0.549033	179			0.608209	191
	0.64252	178.5			0.379505	166
	0.629815	183.5			0.377915	168.5
	0.74969	191.5			0.341287	169
	0.39337	161.5			0.330869	156
	0.724021	177			0.395289	152.5
	0.601305	184.5			0.49295	177.5
	0.745608	183			0.227295	152.5
	0.524714	194.5			0.534102	181.5
	0.533951	179			0.24384	161
	0.755027	191			0.339938	169
	0.530181	184.5			0.336467	168
	0.619323	180			0.374714	190
	0.339468	152			0.536076	203.5
	0.294752	155.5			0.312276	169
	0.377728	172			0.259828	162.5
	0.415586	165			0.270369	172.5
	0.559759	181.5			0.256391	152.5
	0.664889	189			0.306757	177
	0.476625	181.5			0.553851	174.5
	0.590096	193			0.216263	146.5
	0.289582	166.5			0.15095	152
	0.621796	190			0.205806	154.5
	0.513699	170.5			0.143595	139
	0.745836	187			0.247013	153
	0.705352	189			0.3568	207.5
	0.399727	187			0.187934	109
	0.284744	179.5			0.210335	109.5
	0.690305	206			0.189149	133
	0.543214	190.5			0.566081	195.5
	0.658308	196.5			0.391498	183
	0.709534	202			0.473124	177
	0.772055	203			0.555513	204.5
	0.566871	197.5			0.223125	157
	0.398024	186			0.251024	169
	0.571472	183.5			0.274265	169
	0.65006	193			0.244357	152.5
	0.612041	207			0.264762	167.5
	0.390777	164.5			0.270392	169
	0.598224	183			0.255232	179.5
	0.626432	186			0.22355	161
	0.612277	191			0.261112	144.5
	0.623029	195			0.265118	170.5
	0.635116	195			0.390216	176.5
	0.523245	195			0.442807	184.5
	0.458687	166.5			0.338164	151.5
	0.472881	179.5			0.245178	176
	0.601725	171.5			0.255262	161.5
	0.452127	189			0.188742	159.5
	0.691886	197			0.471355	179.5
	0.686376	200			0.234071	156.5
	0.522001	193			0.287026	170.5
	0.721718	206.5			0.36124	173.5
	0.477942	196			0.143371	106.5
	0.493968	181.5			0.174043	166
	0.701444	198			0.193071	153.5
	0.680925	197.5			0.168227	101.5
	0.591518	221.5			0.262386	138.5
	0.42311	186			0.172402	103
	0.651307	169.5			0.275592	107.5
	0.622959	194			0.198244	128
	0.682434	192.5			0.147202	110
	0.480133	178.5			0.204319	104.5
	0.746386	198.5			0.170422	141
	0.775626	193.5			0.244463	175.5
	0.517518	198			0.128206	103
	0.645386	195.5			0.303775	157.5
	0.676078	200			0.629629	170
	0.324873	160.5			0.394932	185.5
	0.660156	195.5			0.249283	185
	0.54839	186.5			0.424882	181.5
	0.571839	212			0.427954	188.5
	0.619028	223			0.654215	201
	0.493302	201			0.22678	189
	0.52117	206			0.437527	193.5
	0.619734	202			0.335986	184.5
	0.374378	173			0.254827	175.5
	0.556798	206			0.41109	194.5
	0.57839	200.5			0.35971	184
	0.277038	156.5			0.355031	170.5
	0.304491	188			0.392512	158.5
	0.354146	180.5			0.45201	179
	0.698303	185.5			0.341057	170.5
	0.359939	162.5			0.393918	182.5
	0.51162	194.5			0.334591	175.5
	0.52106	205.5			0.546111	196
	0.504804	197.5			0.303761	169.5
	0.420678	187.5			0.335904	164.5
	0.628496	199			0.351282	175
	0.547686	200			0.44111	183
	0.406276	180			0.480859	181.5
	0.339487	169			0.276361	156.5
	0.258301	163			0.600972	186
	0.570608	201.5			0.215716	160
	0.246024	145.5			0.300371	176.5
	0.395118	183.5			0.20948	155
	0.42002	169			0.635336	194
	0.538393	193			0.212606	173
	0.77085	200.5			0.324501	176.5
	0.507757	180.5			0.447048	181
	0.545447	187.5			0.276835	173
	0.694856	188			0.30025	167.5
	0.190156	154.5			0.28303	149.5
	0.552008	189.5			0.250871	151
	0.831059	197.5			0.477131	173.5
	0.554906	189.5			0.240102	165.5
	0.32854	179			0.241911	170.5
	0.717566	198			0.697398	195
	0.457263	202			0.463684	190.5
	0.508474	205			0.317402	186
	0.582632	202.5			0.210603	176
	0.757114	205			0.444917	199
	0.568606	204			0.278374	194.5
	0.470691	193			0.419148	220
	0.684369	197.5			0.411238	201
	0.774592	195			0.496073	207
	0.62293	203			0.504401	217.5
	0.368037	183.5			0.268983	211.5
	0.746622	198			0.288797	199
	0.708404	192			0.235813	196.5
	0.62564	178.5			0.400622	184
	0.676514	190			0.485781	211.5
	0.648194	194.5			0.478734	205
	0.490543	197			0.360392	198.5
	0.567701	201.5			0.3144	196
	0.670098	198			0.36416	207
	0.411708	203			0.532366	222
	0.679536	199			0.464202	219.5
	0.631782	192.5			0.366421	194
	0.567252	207			0.495612	207
	0.376592	159.5			0.485334	202.5
	0.678149	175			0.433858	207
	0.381298	176			0.37639	193.5
	0.696982	189.5			0.30109	203.5
	0.491136	189			0.329833	205.5
	0.757862	192			0.257208	205.5
	0.528899	201			0.200082	207
	0.642001	194			0.221447	207
	0.765275	193.5			0.411773	205
	0.739907	206.5			0.216247	203
	0.475377	198.5			0.440938	200.5
	0.671828	193			0.398398	199
	0.724136	193			0.419081	207
	0.570938	191			0.43746	217.5
	0.728596	202.5			0.468502	219
	0.382677	188.5			0.48393	217
	0.795575	204			0.447648	216
	0.714417	191.5			0.44187	219
	0.685727	190			0.14937	194
	0.620776	192			0.117982	200
	0.717802	199			0.159992	217
	0.712896	188.5			0.322122	215.5
	0.26182	197			0.128705	207.5
	0.462752	200			0.415619	202.5
	0.277848	194.5			0.128603	221.5
	0.442056	194.5			0.139797	202.5
	0.406643	217			0.276148	201
	0.549757	223.5			0.238909	200
	0.585842	211.5			0.36669	220
	0.614736	202.5			0.330059	203
	0.300823	180			0.110859	200.5
	0.264132	201			0.287237	220
	0.484292	205			0.288407	217
	0.266835	202.5			0.400225	218
	0.34381	227			0.161579	217
	0.232609	217			0.160111	225
	0.310235	207			0.430147	223
	0.495329	207.5			0.239104	217
	0.484536	204			0.396198	196
	0.310018	196			0.413433	201
	0.408687	204			0.285334	205.5
	0.505459	217			0.364332	205.5
	0.504831	205.5			0.297703	221
	0.412036	203.5			0.346085	206
	0.525322	207			0.310074	219
	0.493248	205			0.392933	200.5
	0.527592	205			0.538642	203
	0.37419	222			0.384851	205
	0.561431	221			0.520085	221
	0.557229	206.5			0.473074	228
	0.419319	193			0.496598	221
	0.444516	206			0.472169	207.5
	0.406395	204			0.490028	219.5
	0.477975	215			0.401431	221
	0.489925	215.5			0.484237	219
	0.446226	217			0.430267	205
	0.591053	225			0.356086	203
	0.452508	205			0.352611	205
	0.212381	206.5			0.415934	206
	0.38905	217.5			0.378758	204
	0.416806	224			0.306014	199.5
	0.244069	212			0.354197	211
	0.243586	217.5			0.47715	216
	0.48329	207			0.380121	205.5
	0.331136	240.5			0.386533	194.5
	0.335863	206.5			0.320692	200
	0.386913	199			0.308549	220.5
	0.471724	204			0.339445	220.5
	0.260964	198			0.389471	206
	0.360276	217			0.447554	222.5
	0.324451	198			0.373586	219
	0.377862	221.5			0.582979	203.5
	0.343862	203.5			0.506251	222
	0.395545	204			0.43934	202
	0.43136	204.5			0.278662	202
	0.333297	216			0.263637	217.5
	0.254626	200.5			0.32322	218
	0.214554	197.5			0.241644	210
	0.36638	221			0.402894	221
	0.361607	201			0.385729	219
	0.459576	221.5			0.270464	207
	0.433073	221			0.37757	220
	0.172511	203			0.373768	209
	0.26324	211			0.282337	184
	0.414491	221			0.323762	202
	0.340604	224.5			0.336236	215.5
	0.206127	207			0.297989	222
	0.453253	221.5			0.485251	216.5
	0.406241	205.5			0.54049	238.5
	0.54436	207			0.512072	207
	0.421982	242			0.472359	207.5
	0.486124	230			0.45588	207.5
	0.389659	218.5			0.283685	203
	0.51991	239			0.425284	197
	0.454391	225.5			0.502155	220
	0.456473	201			0.445258	222.5
	0.433296	217			0.473853	220
	0.537161	203			0.613077	225
	0.398427	222.5			0.594371	227
	0.520626	227.5			0.367687	223
	0.481755	219.5			0.569931	226
	0.504024	216			0.270198	184.5
	0.343502	204			0.359424	221
	0.48574	222			0.4366	217
	0.394889	199			0.662305	204.5
	0.495782	221			0.350359	207
	0.371138	221			0.559641	212.5
	0.449473	217.5			0.511938	217
	0.346256	216.5			0.631502	217
	0.410532	204.5			0.561911	206
	0.408865	204.5			0.571847	192.5
	0.423354	217.5			0.616706	207
	0.340221	222			0.236088	205.5
	0.526565	206.5			0.512792	230
	0.492921	220			0.623175	222.5
	0.530222	222			0.5479	224.5
	0.486158	206			0.364794	231
	0.335382	221			0.462559	227.5
	0.43043	206			0.42684	181.5
	0.529125	211.5			0.385549	193
	0.482638	217			0.341876	218.5
	0.31214	184			0.382829	216
	0.355562	216			0.341812	225.5
	0.306685	217.5			0.40825	217
	0.343511	220.5			0.428448	211.5
	0.409278	226			0.614041	205.5
	0.424676	207			0.527476	216.5
	0.363119	222.5			0.484477	225.5
	0.398896	224.5			0.464506	223.5
	0.47288	222			0.5461	239
	0.399138	203.5			0.343643	225.5
	0.534339	217			0.428109	230
	0.423447	216.5			0.469748	226
	0.393279	200			0.385523	201
	0.507167	223.5			0.412722	208.5
	0.339962	220.5			0.383908	224
	0.514079	220.5			0.379796	223
	0.406356	207.5			0.344362	204
	0.450328	205			0.332463	225
	0.509135	219			0.424636	224
	0.458505	211.5			0.384695	228.5
	0.536149	226			0.419843	220
	0.372956	220			0.45904	224
	0.432389	211.5			0.486829	221.5
	0.467523	223			0.383408	204
	0.424317	219			0.458346	220
	0.617817	219.5			0.415723	206
	0.568852	229			0.302949	218
	0.513797	227.5			0.39866	225.5
	0.477224	221.5			0.440117	199.5
	0.300669	200			0.400807	218.5
	0.46913	215			0.379469	207.5
	0.54947	203			0.419273	223
	0.536125	204			0.249159	220.5
	0.632912	239			0.382983	228.5
	0.536476	218.5			0.302627	224.5
	0.64751	205.5			0.463346	222.5
	0.356141	201			0.425174	205.5
	0.346315	223			0.382199	221
	0.513597	225			0.298032	220
	0.446243	195.5			0.465978	226
	0.455539	207.5			0.285581	226.5
	0.536694	227.5			0.315527	201.5
	0.474374	223			0.322344	220.5
	0.332439	207			0.401816	211.5
	0.598466	218			0.404695	218.5
	0.447727	206			0.410018	219
	0.557578	224			0.398791	238.5
	0.610988	229.5			0.319142	203.5
	0.324684	224.5			0.43401	225
	0.540279	218.5			0.373586	219.5
	0.552466	203.5			0.432701	223
	0.460665	221			0.445321	238.5
	0.345523	226.5			0.335179	207
	0.36131	221			0.33812	217.5
	0.552204	222			0.314505	219
	0.421265	205.5			0.348353	217
	0.439555	224.5			0.350629	218
	0.464695	211.5			0.414884	220
	0.437509	207			0.529032	223
	0.579516	213			0.281836	241.5
	0.389962	220			0.436123	227
	0.468114	219.5			0.401602	226.5
	0.561695	223.5			0.533393	228.5
	0.415877	229			0.341017	223.5
	0.595188	225.5			0.332966	222
	0.337347	215.5			0.341923	208.5
	0.366567	203.5			0.403631	203.5
	0.447537	221			0.321645	222
	0.454093	216			0.431367	222
	0.443412	221			0.430722	220
	0.470729	239.5			0.521927	222
	0.530857	226.5			0.356915	224.5
	0.47416	230			0.446203	226.5
	0.369646	196			0.313997	222
	0.57187	219			0.678914	251.5
	0.375176	228			0.48433	240
	0.431007	224			0.492187	241
	0.367856	224			0.561957	244.5
	0.337023	205.5			0.513891	228
	0.395852	221			0.592817	249
	0.564148	217.5			0.541096	225.5
	0.372108	221.5			0.615892	259.5
	0.340556	184			0.601623	227.5
	0.518858	218.5			0.392748	201
	0.253232	220.5			0.284905	222
	0.285209	226.5			0.653348	226.5
	0.267239	220			0.42612	232
	0.306686	223.5			0.535304	234
	0.46694	217			0.461488	234
	0.554397	226.5			0.635788	229
	0.301482	203			0.512228	234.5
	0.294835	225			0.452363	231.5
	0.438061	219			0.376865	235
	0.379909	215.5			0.557083	232.5
	0.427387	230			0.584366	241
	0.326013	206			0.479324	203
	0.458635	224.5			0.567072	221
	0.382881	227			0.536221	234
	0.415572	220			0.619227	239
	0.358509	207			0.565628	241
	0.297128	195			0.592309	240.5
	0.330747	217.5			0.553645	234.5
	0.300109	222			0.609213	227
	0.45142	224			0.476025	230
	0.289499	203.5			0.385277	227.5
	0.394034	222			0.603987	233.5
	0.481708	220			0.553632	225
	0.456881	229			0.502646	213.5
	0.353977	218.5			0.516791	224.5
	0.374207	206.5			0.538175	235.5
	0.368604	222.5			0.395188	227
	0.385542	221			0.616458	245.5
	0.518971	223			0.453192	214.5
	0.570841	221			0.591916	223
	0.407073	224.5			0.438311	216
	0.347364	221			0.321466	206
	0.431354	221			0.593158	226.5
	0.502934	215			0.552968	240
	0.415449	212			0.594219	246.5
	0.347315	207			0.621847	220
	0.522294	206			0.553137	222.5
	0.347594	226			0.395115	229.5
	0.409323	222			0.606923	236.5
	0.576387	224			0.435602	230
	0.46781	224.5			0.590167	229.5
	0.40745	223			0.381594	204.5
	0.392873	223.5			0.453796	213.5
	0.513411	221.5			0.464951	220
	0.321043	229.5			0.331494	225
	0.624163	245			0.454806	235
	0.600166	249.5			0.39403	202.5
	0.715219	259			0.340093	201.5
	0.673401	255.5			0.440203	217
	0.617459	253			0.45936	209.5
	0.568821	244			0.503279	213
	0.511678	234			0.404048	225
	0.566252	233			0.504109	211.5
	0.660113	257			0.388023	215
	0.664871	263.5			0.401081	224.5
	0.644222	249			0.31269	222
	0.778223	257			0.396967	212
	0.781226	242.5			0.290971	226.5
	0.825561	252.5			0.530743	235
	0.583971	238			0.323516	228
	0.695353	235.5			0.561399	233.5
	0.710592	239.5			0.430463	217
	0.787884	245			0.435817	228
	0.591091	240.5			0.501463	231
	0.816613	277.5			0.461921	233
	0.670725	246			0.259549	208.5
	0.565351	235.5			0.726916	254
	0.71247	268			0.530805	229.5
	0.693294	247			0.615069	244.5
	0.591414	223.5			0.569692	239
	0.717582	251			0.627708	232.5
	0.661343	243.5			0.633713	240.5
	0.731439	257.5			0.432528	216.5
	0.670751	219			0.487886	226.5
	0.660293	229			0.670903	234.5
	0.645562	230			0.497634	232
	0.749093	243			0.593902	237
	0.583109	240			0.424731	206
	0.601831	235			0.649949	233.5
	0.647731	241			0.388404	229.5
	0.747516	246			0.471239	228.5
	0.633649	244			0.403279	213.5
	0.742038	243			0.294141	224.5
	0.657962	235.5			0.499414	243.5
	0.67524	238			0.399216	216
	0.71978	241.5			0.35241	229
	0.66561	241			0.470512	235.5
	0.641919	242			0.459561	221
	0.728712	273			0.596506	231
	0.723376	238			0.609641	242.5
	0.763593	251.5			0.357589	227.5
	0.64716	231.5			0.468706	236.5
	0.742989	245.5			0.444434	237
	0.69142	233			0.412656	237.5
	0.45077	247			0.583646	235
	0.647931	226			0.679223	249
	0.632485	236.5			0.48039	229.5
	0.58392	235			0.531128	231.5
	0.6914	221			0.488963	250.5
	0.669816	222			0.309561	219.5
	0.453073	201.5			0.473235	239.5
	0.687487	243			0.526359	248
	0.670344	230			0.365931	222.5
	0.411691	174.5			0.526624	208
	0.446734	219			0.578952	231.5
	0.532722	234.5			0.51762	232.5
	0.49869	217			0.374672	220
	0.351447	216			0.504454	236
	0.58668	257			0.396781	232
	0.473232	242			0.390167	224
	0.568516	234.5			0.405887	221
	0.556156	237			0.326026	218
	0.537946	249			0.416987	210
	0.738176	227.5			0.542759	228
	0.577731	240.5			0.548599	218.5
	0.604238	257.5			0.544003	228
	0.768862	259			0.471871	217
	0.684983	243			0.401126	200
	0.650599	247.5			0.491056	218.5
	0.582048	240			0.407191	195.5
	0.63204	249.5			0.646515	220
	0.478047	225.5			0.665256	218
	0.734114	241			0.454352	207
	0.689028	235			0.603528	218
	0.622277	238			0.539674	212.5
	0.771096	275			0.660222	223
	0.716663	236.5			0.607353	225
	0.745817	258			0.554483	197.5
	0.732119	253.5			0.692123	229
	0.746935	252			0.669175	248.5
	0.672359	250.5			0.631757	222
	0.756089	266.5			0.483734	222
	0.657847	229.5			0.344286	212
	0.730374	273.5			0.583921	235.5
	0.748093	268			0.58092	230
	0.720827	259			0.382937	230.5
	0.705909	247.5			0.691682	225
	0.69039	243.5			0.357363	235.5
	0.704039	233			0.676377	251
	0.574767	211.5			0.449999	210.5
	0.653267	238			0.626204	236.5
	0.402717	224.5			0.487793	213
	0.603802	221.5			0.360003	238.5
	0.53809	223			0.244738	244
	0.689683	232			0.279748	222.5
	0.604328	236.5			0.347457	230.5
	0.406891	219.5			0.192618	222.5
	0.683554	248			0.516547	209
	0.720061	220.5			0.645275	224.5
	0.668499	233.5			0.49182	233
	0.750257	247.5			0.603222	211
	0.647993	238.5			0.511921	202.5
	0.756987	272			0.513676	227
	0.55557	240.5			0.594881	238
	0.689708	235			0.541371	225
	0.338731	207.5			0.629707	224.5
	0.590133	245.5			0.521955	243.5
	0.596999	250.5			0.479529	237.5
	0.683072	238.5			0.527857	225
	0.645185	229.5			0.715016	240.5
	0.682018	251.5			0.389217	235
	0.710939	269			0.602601	235
	0.638991	243			0.683457	249.5
	0.550847	236			0.640078	206
	0.657615	248			0.362441	220.5
	0.721679	249.5			0.60497	217.5
	0.595115	239			0.683273	212
	0.482614	233.5			0.565789	227.5
	0.661474	273			0.689969	233
	0.597149	237			0.679255	233.5
	0.468381	229.5			0.545598	229
	0.51804	234			0.456264	209
	0.639684	255.5			0.54312	213
	0.542978	236			0.637537	227.5
	0.524515	222			0.59942	234
	0.691667	220			0.60735	214
	0.608534	224			0.625748	212.5
	0.716833	239			0.667341	215.5
	0.581459	230			0.576528	208.5
	0.667436	231			0.451869	195.5
	0.435276	214			0.599708	208.5
	0.711819	224.5			0.412279	230.5
	0.622246	221			0.447415	202.5
	0.69965	220.5			0.573648	232.5
	0.640381	208.5			0.500417	199.5
	0.582044	215.5			0.565724	223
	0.613915	214.5			0.439335	210
	0.656928	229.5			0.579368	239.5
	0.711442	220.5			0.516506	217.5
	0.687885	211.5			0.551361	220
	0.584597	225			0.533387	228
	0.656338	208.5			0.483151	224.5
	0.737292	207.5			0.349737	199
	0.450673	205.5			0.399493	241
	0.708108	213			0.279974	201.5
	0.692986	234.5			0.3388	226.5
	0.743979	238			0.509742	205.5
	0.745768	231			0.281755	209.5
	0.698222	254.5			0.431211	208
	0.696086	242			0.501382	208
	0.755346	247.5			0.399354	206
	0.740054	237			0.326994	197
	0.767661	231.5			0.362053	189.5
	0.688932	221.5			0.296914	203
	0.618213	230.5			0.482186	209.5
	0.70831	247			0.546338	205.5
	0.732088	239			0.344408	204
	0.785502	272.5			0.332629	213
	0.659495	262.5			0.348084	210.5
	0.771508	267			0.30204	218
	0.359261	210			0.295825	218.5
	0.576163	214.5			0.411114	225
	0.668486	242.5			0.531302	242
	0.661889	241			0.318507	214
	0.56345	242			0.412217	238
	0.648298	199.5			0.522799	223.5
	0.654465	224			0.473119	236.5
	0.661301	218			0.353177	231.5
	0.670202	245.5			0.381654	249
	0.689389	225			0.446059	211
	0.598291	220			0.561256	240.5
	0.548594	230			0.482442	258.5
	0.637811	253			0.287005	214
	0.605143	236.5			0.393053	228
	0.482739	233			0.41998	226
	0.585526	232.5			0.497797	256.5
	0.709799	231			0.391647	229
	0.838115	246			0.5254	242
	0.689802	249			0.505528	227.5
	0.684643	210.5			0.427545	235
	0.740968	202			0.525543	221
	0.703102	212			0.442295	222
	0.696125	217			0.508851	255
	0.741691	212.5			0.47516	220.5
	0.705109	220			0.433808	229.5
	0.759099	239.5			0.388489	224
	0.745702	238.5			0.356858	221
	0.771008	242			0.369143	234
	0.630566	232			0.444106	245
	0.72067	235			0.404781	218
	0.59306	225			0.362575	242
	0.676841	201.5			0.36041	218
	0.699553	219.5			0.440855	231
	0.681332	244.5			0.381937	207
	0.685981	229.5			0.526486	207.5
	0.731454	221			0.474104	220.5
	0.696691	236			0.508408	222
	0.616652	192			0.487066	243.5
	0.705318	216			0.453706	214
	0.577152	193			0.533176	224
	0.677645	218.5			0.462405	238.5
	0.642125	201			0.476104	228
	0.700844	228.5			0.49192	221
	0.695182	238.5			0.5569	250.5
	0.539846	222.5			0.544774	219.5
	0.570706	218			0.395725	192
	0.693642	226.5			0.405604	242.5
	0.695222	230.5			0.481592	225.5
	0.61886	201			0.629528	233
	0.636905	231.5			0.509037	231
	0.655862	255			0.46422	217
	0.589649	236.5			0.503006	223.5
	0.543527	242.5			0.447164	250.5
	0.559589	216.5			0.555681	211.5
	0.394308	199.5			0.591224	245
	0.4501	229.5			0.243526	232.5
	0.608183	234			0.406302	221
	0.345529	214			0.286914	222
	0.670226	245			0.534764	227
	0.623408	238			0.448949	231
	0.521663	233			0.274138	208
	0.496238	231			0.455055	218
	0.618217	223.5			0.355123	213
	0.60449	222.5			0.286426	216
	0.598383	235			0.306163	214.5
	0.596303	219			0.281899	227
	0.418712	206			0.317682	219
	0.611916	231			0.391076	231.5
	0.65598	199			0.522361	206
	0.569632	210			0.489885	224
	0.749824	232			0.473383	204.5
	0.646949	229			0.375614	221.5
	0.659015	214			0.36887	223
	0.69328	226.5			0.473487	211
	0.493442	212			0.423204	212.5
	0.429635	213			0.385811	232
	0.426992	216.5			0.524157	231.5
	0.38812	218.5			0.483995	208
	0.325825	223			0.446998	240
	0.458807	203.5			0.455818	231
	0.574635	254.5			0.407768	215.5
	0.400173	220.5			0.468443	226.5
	0.428806	228.5			0.420157	218.5
	0.461701	235.5			0.500976	204
	0.659608	216			0.476024	213.5
	0.341182	237.5			0.487868	226.5
	0.471534	230			0.44855	209
	0.403952	247			0.466025	224.5
	0.512708	228.5			0.621974	219
	0.548515	257.5			0.384918	214.5
	0.460588	237.5			0.437795	232
	0.494882	223.5			0.618945	242
	0.432375	224			0.455923	229
	0.510649	249			0.611916	281
	0.628605	223.5			0.589031	236
	0.43154	219.5			0.653584	245
	0.575241	217.5			0.605362	253.5
	0.64783	243.5			0.645564	237
	0.531561	223.5			0.522777	217.5
	0.505769	223			0.565745	238
	0.575293	231.5			0.541542	238.5
	0.551777	227.5			0.549154	211.5
	0.593021	207			0.530734	219
	0.539392	224.5			0.484876	230
	0.424032	213			0.486855	224
	0.52325	217			0.548535	231.5
	0.398693	219			0.555984	224
	0.410701	218.5			0.450639	216.5
	0.464062	213			0.592448	229.5
	0.39268	209			0.48055	219
	0.481614	214.5			0.385499	222
	0.400083	218.5			0.389561	250.5
	0.433857	212.5			0.463886	217
	0.389361	220.5			0.460503	222.5
	0.39925	223			0.565102	216
	0.496876	229			0.538262	235
	0.56665	217			0.545128	223
	0.52267	230.5			0.437391	220
	0.57347	226			0.336944	220.5
	0.515411	240			0.312998	216
	0.52467	240			0.474606	235.5
	0.554836	224.5			0.349012	210.5
	0.553784	224.5			0.455178	216.5
	0.514127	230			0.519621	213.5
	0.582996	259.5			0.527843	230.5
	0.478576	220			0.397224	227
	0.573579	221.5			0.340344	222.5
	0.591558	215.5			0.553441	245
	0.579395	215			0.378849	234
	0.5626	214			0.479626	220
	0.590104	240			0.471875	220.5
	0.600369	232			0.527386	215.5
	0.621019	196			0.353191	217.5
	0.600714	232.5			0.345286	220.5
	0.536377	231			0.509187	236.5
	0.640765	216			0.35551	219.5
	0.535079	230.5			0.433199	207
	0.562474	223.5			0.417419	209.5
	0.52688	225			0.34035	207
	0.280563	215			0.385981	213.5
	0.612618	221.5			0.337649	212
	0.494297	217.5			0.327034	211.5
	0.595536	233.5			0.277859	215.5
	0.586251	238.5			0.410119	231
	0.514821	219			0.413994	211.5
	0.478069	230			0.463798	234.5
	0.460158	219.5			0.290689	212.5
	0.580328	225			0.343047	222
	0.451231	237.5			0.395416	230
	0.526844	240			0.437037	229
	0.510792	234.5			0.51631	239.5
	0.405019	235.5			0.451833	249.5
	0.436375	230.5			0.360539	210.5
	0.593616	236.5			0.449419	230.5
	0.487002	221.5			0.344575	224.5
	0.529311	243.5			0.35452	217
	0.490284	226.5			0.51273	224
	0.427526	229			0.392508	234
	0.51421	224			0.558517	226
	0.55273	239.5			0.608569	231
	0.547565	228			0.626714	214
	0.526773	219.5			0.396276	209
	0.614748	232.5			0.353055	225
	0.476312	224			0.382411	226.5
	0.643995	249			0.563129	202.5
	0.371003	216.5			0.432524	209.5
	0.576284	225.5			0.685783	190.5
	0.62395	251.5			0.638765	198.5
	0.67377	237.5			0.547199	200.5
	0.540224	227			0.563681	211
	0.597269	232.5			0.568003	217.5
	0.391874	219.5			0.671927	221.5
	0.573017	217.5			0.353596	202
	0.596707	223			0.627578	218
	0.585187	219			0.636217	209
	0.555126	244.5			0.574736	190.5
	0.539793	225.5			0.587322	211
	0.521301	236.5			0.451108	207.5
	0.584202	215.5			0.504275	210
	0.530136	245.5			0.521666	212
	0.507866	224.5			0.417757	213.5
	0.578931	224.5			0.590498	215.5
	0.535481	236			0.622519	213
	0.545582	208			0.469455	210
[truncated: 1,076 more rows]
[truncated: 31 more columns]

## Sheet: Figure3
Figure 3a
Amygdala									VS
What-only		Mod1	Mod2	Mod3	Mod4	Mod5	Mod6		What-only		Mod1	Mod2	Mod3	Mod4	Mod5	Mod6
	neg log-like	44.5711	50.2941	43.4627	43.3685	43.1838	43.1183			neg log-like	43.2284	50.5096	39.6015	39.3604	38.7176	38.658
	McFadden's R^2	0.196219	0.0930119	0.216207	0.217906	0.221237	0.222418			McFadden's R^2	0.220432	0.0891265	0.285839	0.290187	0.301779	0.302855
What/Where		Mod1	Mod2	Mod3	Mod4	Mod5	Mod6		What/Where		Mod1	Mod2	Mod3	Mod4	Mod5	Mod6
	neg log-like	49.8243	43.6784	37.378	36.8972	35.9443	35.8278			neg log-like	53.4851	35.2326	34.0139	33.7411	33.1608	33.1273
	McFadden's R^2	0.101484	0.212317	0.325937	0.334607	0.351793	0.353892			McFadden's R^2	0.0354668	0.364626	0.386605	0.391523	0.401988	0.402593
Figure 3b
What-only	trial_ 1	trial_ 2	trial_ 3	trial_ 4	trial_ 5	trial_ 6	trial_ 7	trial_ 8	trial_ 9	trial_10	trial_11	trial_12	trial_13	trial_14	trial_15	trial_16	trial_17	trial_18	trial_19	trial_20	trial_21	trial_22	trial_23	trial_24	trial_25	trial_26	trial_27	trial_28	trial_29	trial_30	trial_31	trial_32	trial_33	trial_34	trial_35	trial_36	trial_37	trial_38	trial_39	trial_40	trial_41	trial_42	trial_43	trial_44	trial_45	trial_46	trial_47	trial_48	trial_49
80/20	0.264768	0.264768	0.293821	0.310803	0.332012	0.348604	0.355854	0.368943	0.384011	0.399481	0.405722	0.41385	0.421038	0.421766	0.424045	0.428293	0.433534	0.442706	0.445821	0.445934	0.437845	0.442992	0.44141	0.442539	0.442755	0.448466	0.450126	0.444052	0.451758	0.455415	0.457766	0.455158	0.460767	0.450149	0.455832	0.460924	0.470576	0.476132	0.470361	0.46706	0.467508	0.464834	0.457881	0.450975	0.445153	0.439559	0.433746	0.426661	0.424018
	0.677647	0.677647	0.680389	0.683743	0.68401	0.681964	0.675328	0.684419	0.682667	0.687968	0.691614	0.6982	0.691714	0.680012	0.689085	0.693684	0.690168	0.685664	0.688535	0.687302	0.701153	0.695898	0.696041	0.688707	0.688565	0.680981	0.693166	0.683911	0.684461	0.671815	0.673643	0.671968	0.672278	0.667654	0.667491	0.667036	0.66435	0.667415	0.66913	0.674639	0.672587	0.668159	0.665417	0.663522	0.662274	0.657496	0.654827	0.638601	0.639881
	0.758865	0.758865	0.758525	0.755925	0.754434	0.752837	0.750316	0.748581	0.745321	0.742299	0.738734	0.737791	0.735478	0.734967	0.730682	0.725369	0.725374	0.725283	0.725287	0.727298	0.735988	0.733765	0.732785	0.731042	0.725622	0.720928	0.721083	0.720679	0.722688	0.724626	0.724127	0.723706	0.72221	0.72095	0.719528	0.723549	0.72237	0.720061	0.721104	0.722146	0.726076	0.728342	0.726752	0.724298	0.722842	0.72417	0.721874	0.719742	0.716915
	0.852355	0.852355	0.851454	0.850255	0.848867	0.845496	0.843201	0.841872	0.839478	0.8399	0.839519	0.839051	0.835884	0.833494	0.83338	0.831988	0.830768	0.83	0.829937	0.827004	0.82888	0.829057	0.826747	0.826198	0.825132	0.826115	0.827433	0.828661	0.828701	0.827789	0.82799	0.82931	0.829222	0.828486	0.829871	0.830335	0.830906	0.830052	0.83076	0.831	0.831002	0.83056	0.829183	0.827297	0.825857	0.824282	0.823805	0.821527	0.821413
70/30	0.271463	0.271463	0.294542	0.319292	0.338176	0.353742	0.374561	0.391935	0.398734	0.400392	0.406462	0.408076	0.411478	0.415733	0.410539	0.408693	0.408263	0.415233	0.423827	0.42421	0.420531	0.42464	0.427609	0.42786	0.422401	0.425694	0.425184	0.427943	0.436096	0.435407	0.433735	0.44121	0.441409	0.443127	0.442371	0.44221	0.43846	0.438552	0.438267	0.432069	0.43125	0.426713	0.424528	0.425554	0.416542	0.411676	0.413197	0.40946	0.407076
	0.67281	0.67281	0.671707	0.671589	0.679221	0.66957	0.675678	0.674408	0.667151	0.671944	0.664076	0.663123	0.661917	0.6688	0.671422	0.666382	0.668676	0.664292	0.659099	0.659784	0.655732	0.650627	0.658121	0.659455	0.65942	0.653624	0.669429	0.659076	0.65992	0.656929	0.64959	0.64727	0.646937	0.655112	0.655178	0.654246	0.658507	0.649574	0.654639	0.646765	0.650622	0.648128	0.647518	0.657326	0.659853	0.65495	0.65475	0.654122	0.653501
	0.747149	0.747149	0.745475	0.741993	0.739628	0.734564	0.731195	0.728059	0.726395	0.721525	0.719401	0.719854	0.71835	0.721064	0.720764	0.718703	0.720247	0.71957	0.717698	0.715219	0.711915	0.711685	0.708702	0.710997	0.710145	0.71074	0.711265	0.710824	0.709455	0.708775	0.705991	0.703129	0.702712	0.704349	0.705372	0.705876	0.704532	0.703289	0.700157	0.699955	0.698416	0.69527	0.692798	0.691066	0.689667	0.690317	0.69023	0.68854	0.687431
	0.847594	0.847594	0.846648	0.84468	0.842374	0.841655	0.840258	0.837222	0.83553	0.833118	0.831127	0.830447	0.826876	0.824889	0.825922	0.822919	0.821316	0.821407	0.821326	0.820247	0.821739	0.817633	0.818107	0.81694	0.816018	0.814125	0.816633	0.817414	0.818892	0.818525	0.81904	0.817402	0.813862	0.814932	0.816113	0.815795	0.816477	0.814614	0.813636	0.814848	0.815918	0.81645	0.815969	0.814351	0.813065	0.81142	0.809733	0.807196	0.805967
60/40	0.275611	0.275611	0.297579	0.31473	0.333726	0.350073	0.370678	0.380488	0.388208	0.402405	0.401194	0.406243	0.411069	0.412935	0.414763	0.414521	0.423434	0.41993	0.420047	0.420899	0.41661	0.41631	0.417586	0.416759	0.428036	0.425098	0.425826	0.423856	0.421327	0.422078	0.420843	0.418573	0.415899	0.413499	0.415365	0.412487	0.402481	0.405703	0.403083	0.403249	0.4046	0.405986	0.410106	0.402536	0.403413	0.398203	0.399776	0.402462	0.400401
	0.699647	0.699647	0.704257	0.712597	0.702897	0.711459	0.709026	0.71113	0.723432	0.716693	0.705428	0.705445	0.700898	0.692768	0.690854	0.692364	0.691909	0.685623	0.684062	0.683767	0.690309	0.68121	0.684859	0.672766	0.680724	0.681011	0.676157	0.676911	0.676798	0.672836	0.679994	0.67943	0.682663	0.682923	0.686061	0.676374	0.67584	0.685725	0.680179	0.691616	0.691998	0.695921	0.685066	0.677408	0.668502	0.678266	0.664917	0.660887	0.674832
	0.74329	0.74329	0.74314	0.741101	0.738878	0.734666	0.732684	0.727456	0.723446	0.721853	0.720605	0.71984	0.717936	0.718797	0.717374	0.718309	0.71335	0.713616	0.714136	0.71489	0.715841	0.71629	0.716678	0.712087	0.709331	0.707285	0.704556	0.704476	0.704273	0.701615	0.702739	0.702655	0.704599	0.7027	0.704854	0.704748	0.70329	0.701045	0.70202	0.702601	0.703017	0.69912	0.699572	0.699578	0.695938	0.694162	0.69296	0.693549	0.696171
	0.856812	0.856812	0.855965	0.855379	0.854226	0.853277	0.850672	0.849644	0.850067	0.848738	0.84846	0.847508	0.846783	0.845403	0.845195	0.844394	0.843363	0.84206	0.839718	0.83729	0.828083	0.827463	0.825388	0.824203	0.820769	0.818824	0.818422	0.819277	0.820359	0.820165	0.820584	0.820823	0.819293	0.817773	0.817084	0.818101	0.817578	0.817479	0.816962	0.816718	0.814458	0.811999	0.813363	0.81389	0.813412	0.811176	0.809968	0.810398	0.810022
What
80/20	0.205083	0.205083	0.205274	0.205965	0.212158	0.217029	0.221192	0.233937	0.243675	0.249606	0.257446	0.265806	0.270934	0.285794	0.293547	0.293517	0.295882	0.307369	0.311417	0.314977	0.317105	0.323398	0.336052	0.339138	0.340722	0.341167	0.352049	0.367765	0.365943	0.370967	0.376979	0.37933	0.386237	0.39556	0.393025	0.397883	0.392596	0.389199	0.401533	0.396351	0.394708	0.396742	0.390294	0.386976	0.37778	0.366922	0.371802	0.380098	0.391093
	0.253735	0.253735	0.256656	0.26718	0.293757	0.317728	0.338281	0.358431	0.379103	0.399604	0.430766	0.45258	0.47212	0.490503	0.509868	0.521801	0.532763	0.542162	0.562193	0.576378	0.568962	0.572488	0.57859	0.579997	0.581504	0.590887	0.596414	0.604798	0.604685	0.60845	0.616076	0.620805	0.619198	0.617047	0.607878	0.613349	0.609687	0.604581	0.605822	0.61148	0.617357	0.618734	0.606987	0.595114	0.5797	0.568538	0.557717	0.547224	0.546952
	0.338491	0.338491	0.339118	0.342075	0.34999	0.347419	0.367456	0.381333	0.402517	0.425899	0.442149	0.453346	0.473152	0.489827	0.504798	0.510404	0.524665	0.523422	0.531421	0.552904	0.555715	0.5471	0.562542	0.583886	0.593035	0.592123	0.590271	0.595846	0.587692	0.587892	0.597046	0.603992	0.605552	0.607287	0.614122	0.606172	0.608561	0.617599	0.617994	0.619926	0.622364	0.608321	0.600682	0.582473	0.57712	0.570328	0.565996	0.556861	0.558926
	0.121182	0.121182	0.147423	0.175142	0.196334	0.217492	0.228074	0.242765	0.264176	0.273675	0.285795	0.289614	0.297294	0.309317	0.306781	0.315724	0.332351	0.346778	0.355793	0.357702	0.367725	0.382511	0.389783	0.400469	0.412768	0.424673	0.435642	0.434069	0.440553	0.44033	0.447121	0.455936	0.463238	0.465807	0.4755	0.47769	0.476834	0.482533	0.491459	0.495779	0.498621	0.504184	0.497836	0.487928	0.474963	0.468348	0.458474	0.449087	0.444548
70/30	0.203757	0.203757	0.20218	0.19948	0.203324	0.205827	0.204303	0.210406	0.218105	0.22569	0.227966	0.234016	0.238206	0.240015	0.248242	0.256366	0.25837	0.262657	0.269051	0.275326	0.268685	0.273774	0.278197	0.280304	0.288338	0.291116	0.291523	0.293826	0.290191	0.296348	0.294947	0.301663	0.301548	0.299692	0.298815	0.300867	0.297212	0.296417	0.29801	0.299419	0.305125	0.309618	0.310325	0.310636	0.316334	0.311326	0.311298	0.307553	0.304007
	0.260905	0.260905	0.273972	0.283164	0.301307	0.318699	0.33821	0.357121	0.381133	0.394198	0.401437	0.409525	0.421454	0.42278	0.432707	0.443536	0.459122	0.473436	0.480035	0.496275	0.466282	0.474382	0.479429	0.486309	0.485613	0.488841	0.491455	0.495875	0.506445	0.518983	0.513351	0.506023	0.501567	0.496102	0.501924	0.516988	0.509317	0.523763	0.526413	0.523397	0.531902	0.539318	0.531571	0.519075	0.503308	0.488674	0.478785	0.470481	0.472536
	0.348296	0.348296	0.342115	0.338523	0.344958	0.356112	0.367606	0.376362	0.383826	0.391516	0.401099	0.411457	0.411726	0.413661	0.430317	0.44586	0.449444	0.444069	0.450193	0.463044	0.463791	0.470041	0.473482	0.485936	0.49619	0.500529	0.504984	0.514333	0.521928	0.525221	0.520418	0.522965	0.52675	0.531108	0.538962	0.539534	0.532591	0.5379	0.538274	0.54686	0.550817	0.553161	0.551057	0.541212	0.527658	0.517899	0.504086	0.497561	0.505777
	0.124173	0.124173	0.139776	0.165471	0.178445	0.188071	0.220035	0.241661	0.258659	0.270518	0.279606	0.293889	0.312683	0.317002	0.31851	0.325934	0.327866	0.338314	0.34149	0.33819	0.350203	0.357718	0.369272	0.36852	0.369403	0.373777	0.369682	0.370329	0.374059	0.372702	0.37446	0.377927	0.388542	0.396345	0.405006	0.410144	0.411881	0.411953	0.420066	0.422914	0.428465	0.435005	0.432053	0.425747	0.426133	0.423691	0.418248	0.417327	0.41522
60/40	0.20673	0.20673	0.205991	0.206868	0.204893	0.207712	0.207805	0.213195	0.217254	0.217285	0.222634	0.221098	0.229217	0.226781	0.231218	0.23182	0.239389	0.244272	0.244478	0.247415	0.243852	0.245728	0.246976	0.248792	0.255607	0.252455	0.255344	0.266161	0.265953	0.266314	0.265729	0.258467	0.257398	0.265346	0.262312	0.266623	0.269607	0.272544	0.274776	0.278051	0.283063	0.281801	0.283386	0.282811	0.281932	0.28031	0.277583	0.275147	0.273827
	0.269991	0.269991	0.286528	0.298051	0.308237	0.317434	0.328692	0.333725	0.338452	0.349117	0.351171	0.354407	0.362276	0.368603	0.373666	0.383573	0.383616	0.396454	0.407266	0.407111	0.409061	0.414254	0.415659	0.419005	0.4197	0.427676	0.433823	0.442577	0.441241	0.443305	0.442034	0.433647	0.432961	0.435266	0.442604	0.43858	0.438107	0.433105	0.438485	0.437971	0.444358	0.445224	0.447085	0.450277	0.439522	0.43625	0.439063	0.433785	0.432271
	0.338468	0.338468	0.329815	0.328744	0.326269	0.343325	0.3516	0.368121	0.374797	0.380589	0.385082	0.397573	0.403268	0.417191	0.427844	0.443096	0.447458	0.460961	0.471752	0.476242	0.453486	0.44073	0.453727	0.451305	0.464188	0.46705	0.4812	0.477817	0.478315	0.47141	0.474788	0.476498	0.480849	0.478477	0.484476	0.481371	0.491971	0.494325	0.494045	0.501384	0.502312	0.508023	0.510466	0.509187	0.508929	0.505971	0.503974	0.497952	0.486181
	0.121045	0.121045	0.152411	0.177952	0.2005	0.218179	0.229862	0.237949	0.251436	0.270028	0.276361	0.290013	0.297849	0.304396	0.316224	0.32372	0.328209	0.328414	0.328349	0.331977	0.335577	0.337356	0.347143	0.358539	0.3599	0.367055	0.368486	0.371898	0.365235	0.371726	0.363109	0.361889	0.364958	0.373084	0.384962	0.386366	0.387987	0.384764	0.38218	0.379608	0.38092	0.381331	0.377753	0.386354	0.388967	0.40476	0.397769	0.394962	0.393312
Where
80/20	0.206915	0.206915	0.205856	0.201269	0.197521	0.192466	0.193613	0.189754	0.186866	0.191199	0.190995	0.187431	0.187232	0.183202	0.183766	0.183821	0.180657	0.17916	0.173152	0.172945	0.166077	0.168766	0.172305	0.173435	0.170343	0.17336	0.171294	0.170068	0.175923	0.174072	0.172674	0.171774	0.170306	0.169273	0.169176	0.163546	0.162553	0.160487	0.158169	0.156562	0.153865	0.153167	0.167017	0.172956	0.177172	0.171978	0.170748	0.170125	0.171531
	0.269761	0.269761	0.278897	0.27781	0.289849	0.296146	0.299627	0.306997	0.305964	0.309435	0.311601	0.31724	0.348724	0.354448	0.363769	0.369152	0.379605	0.372838	0.388904	0.38579	0.372014	0.375042	0.367805	0.372571	0.3734	0.372194	0.377096	0.373789	0.378223	0.381364	0.379395	0.366585	0.370315	0.365915	0.361545	0.360685	0.354826	0.358399	0.358431	0.356777	0.35518	0.361594	0.370876	0.376804	0.383111	0.390486	0.390763	0.382614	0.382843
	0.354367	0.354367	0.351112	0.35153	0.341571	0.335927	0.348656	0.356823	0.355226	0.36178	0.359171	0.350419	0.354639	0.366393	0.374031	0.381532	0.396815	0.393541	0.392122	0.394175	0.37953	0.377987	0.393789	0.396838	0.402385	0.412535	0.415586	0.415625	0.410275	0.405665	0.405899	0.410689	0.408075	0.415233	0.414767	0.412948	0.431185	0.419726	0.430394	0.439852	0.441131	0.427209	0.443235	0.452546	0.457801	0.458568	0.4631	0.451694	0.445441
	0.119768	0.119768	0.15275	0.170518	0.194929	0.214976	0.220263	0.241648	0.254009	0.265087	0.271754	0.280655	0.294759	0.296641	0.295136	0.305335	0.314577	0.31731	0.314475	0.31567	0.312839	0.32174	0.321143	0.312568	0.316111	0.331331	0.328294	0.332159	0.330474	0.332826	0.328958	0.323183	0.322792	0.311169	0.303251	0.306528	0.31883	0.324776	0.331266	0.329177	0.328146	0.329353	0.336658	0.343239	0.345334	0.347318	0.343642	0.346085	0.349048
70/30	0.204537	0.204537	0.204536	0.204931	0.205467	0.202418	0.200951	0.203717	0.204863	0.206476	0.210638	0.210069	0.212329	0.213793	0.206555	0.208552	0.211447	0.20917	0.210082	0.209972	0.202115	0.204986	0.206843	0.202702	0.204332	0.201135	0.198503	0.196805	0.197858	0.197104	0.196108	0.194846	0.189754	0.192778	0.190655	0.190597	0.190815	0.19183	0.19286	0.188313	0.190026	0.192741	0.200806	0.203747	0.201669	0.202777	0.203728	0.20352	0.197876
	0.273868	0.273868	0.285791	0.281837	0.290106	0.305134	0.301799	0.311786	0.320696	0.328236	0.334512	0.343087	0.3539	0.356696	0.35931	0.367785	0.376648	0.366717	0.377577	0.385074	0.383609	0.380279	0.3868	0.387995	0.389759	0.398156	0.396201	0.398084	0.397225	0.409188	0.417587	0.408608	0.401958	0.402526	0.398269	0.386518	0.39492	0.389266	0.385383	0.389288	0.387643	0.377188	0.380023	0.381391	0.385755	0.383565	0.383203	0.37913	0.381042
	0.364632	0.364632	0.361212	0.359192	0.366055	0.378335	0.381277	0.390147	0.390645	0.395959	0.39338	0.39066	0.391997	0.390924	0.384609	0.396771	0.389238	0.389117	0.395067	0.398523	0.380954	0.396218	0.392395	0.407188	0.41097	0.41059	0.415584	0.416345	0.409178	0.405137	0.417008	0.413998	0.408518	0.409905	0.412883	0.425263	0.436714	0.43451	0.431487	0.438699	0.458371	0.456651	0.46125	0.470499	0.472052	0.466698	0.469142	0.456607	0.458715
	0.134864	0.134864	0.158099	0.191413	0.22054	0.247449	0.262533	0.266591	0.287308	0.292629	0.293097	0.301835	0.303757	0.301645	0.30522	0.309258	0.308248	0.310292	0.323803	0.326751	0.314245	0.315541	0.318794	0.313452	0.316717	0.317596	0.32086	0.316386	0.312651	0.308165	0.320847	0.325912	0.333119	0.328592	0.324543	0.325494	0.321529	0.325938	0.320586	0.316579	0.317031	0.312585	0.31829	0.333928	0.3476	0.353772	0.360846	0.357103	0.358485
60/40	0.205075	0.205075	0.20513	0.206368	0.206478	0.206643	0.210522	0.20974	0.207872	0.20665	0.210053	0.214147	0.215881	0.219002	0.221511	0.222358	0.22586	0.227341	0.229315	0.22875	0.230627	0.229157	0.232197	0.22883	0.22753	0.228748	0.23065	0.232817	0.235773	0.238118	0.236142	0.23631	0.235535	0.233635	0.240175	0.23803	0.24331	0.239702	0.241819	0.240781	0.241101	0.235756	0.239338	0.244815	0.244068	0.248894	0.249823	0.251822	0.250737
	0.28367	0.28367	0.298516	0.307836	0.311286	0.321743	0.329536	0.336586	0.344656	0.344977	0.345427	0.342682	0.357305	0.359771	0.37041	0.388153	0.385016	0.385373	0.374428	0.387854	0.381344	0.377852	0.391266	0.401538	0.40865	0.409411	0.407119	0.4105	0.402918	0.399958	0.403244	0.405832	0.404941	0.393327	0.395752	0.391157	0.396622	0.39103	0.402269	0.394311	0.400466	0.400979	0.397735	0.396806	0.38928	0.394839	0.397871	0.406821	0.410769
	0.363787	0.363787	0.359049	0.357214	0.363759	0.363373	0.370314	0.388354	0.396464	0.393615	0.406561	0.429972	0.422982	0.426728	0.433676	0.428859	0.44232	0.458369	0.461775	0.454891	0.435306	0.437753	0.440545	0.440277	0.44834	0.45615	0.466967	0.461936	0.470933	0.470288	0.452712	0.448274	0.440652	0.454527	0.448177	0.450737	0.459716	0.463632	0.45467	0.451972	0.461303	0.466466	0.464454	0.461583	0.463518	0.469196	0.46945	0.463717	0.468873
	0.123884	0.123884	0.140215	0.167944	0.194126	0.212118	0.222821	0.233742	0.238102	0.25267	0.252676	0.258757	0.260481	0.269967	0.275755	0.283769	0.293958	0.293253	0.310027	0.31531	0.29087	0.299776	0.304508	0.304438	0.301784	0.305153	0.308268	0.309292	0.316178	0.313433	0.320298	0.320122	0.31752	0.318079	0.327005	0.326746	0.324996	0.319872	0.328294	0.334235	0.340124	0.343604	0.345566	0.350352	0.354436	0.35005	0.354269	0.349971	0.347627
Figure 3c
What-only	trial_ 1	trial_ 2	trial_ 3	trial_ 4	trial_ 5	trial_ 6	trial_ 7	trial_ 8	trial_ 9	trial_10	trial_11	trial_12	trial_13	trial_14	trial_15	trial_16	trial_17	trial_18	trial_19	trial_20	trial_21	trial_22	trial_23	trial_24	trial_25	trial_26	trial_27	trial_28	trial_29	trial_30	trial_31	trial_32	trial_33	trial_34	trial_35	trial_36	trial_37	trial_38	trial_39	trial_40	trial_41	trial_42	trial_43	trial_44	trial_45	trial_46	trial_47	trial_48	trial_49
80/20	0.54091	0.54091	0.540104	0.538338	0.539526	0.539339	0.542089	0.541448	0.545694	0.546354	0.547758	0.548743	0.548905	0.550725	0.549657	0.549698	0.549014	0.55014	0.550757	0.552558	0.548984	0.547516	0.548007	0.549327	0.549878	0.551633	0.55319	0.552715	0.552868	0.55256	0.552691	0.552241	0.549412	0.550321	0.549313	0.543373	0.549119	0.549613	0.547298	0.548901	0.546706	0.547152	0.546958	0.542675	0.543601	0.543639	0.544645	0.544437	0.544218
	0.761279	0.761279	0.756746	0.749692	0.744253	0.739282	0.734633	0.73123	0.726507	0.724499	0.721878	0.720411	0.717436	0.71721	0.717852	0.717927	0.718824	0.716558	0.715573	0.715749	0.715892	0.714029	0.713882	0.716176	0.714293	0.71362	0.712435	0.715165	0.714397	0.714941	0.715138	0.717086	0.718744	0.718408	0.717829	0.716924	0.717475	0.719221	0.716072	0.717498	0.717659	0.717273	0.715619	0.711303	0.709013	0.707931	0.705966	0.702733	0.700118
	0.732472	0.732472	0.729606	0.73311	0.732426	0.734461	0.732426	0.735791	0.736767	0.735359	0.734302	0.731099	0.733534	0.738616	0.737144	0.732781	0.734296	0.731761	0.734349	0.736041	0.741069	0.735699	0.741633	0.735806	0.740694	0.743235	0.739202	0.73686	0.739427	0.734526	0.741165	0.741652	0.73983	0.741209	0.739565	0.748628	0.73423	0.73617	0.740188	0.738397	0.735537	0.733994	0.735241	0.734652	0.730572	0.732752	0.730644	0.730246	0.731755
70/30	0.562947	0.562947	0.557632	0.557232	0.562133	0.561761	0.558016	0.56009	0.562533	0.563779	0.562286	0.55705	0.562966	0.565732	0.566836	0.568884	0.569815	0.56819	0.567878	0.568861	0.573318	0.575142	0.575071	0.575474	0.575499	0.574024	0.574841	0.570092	0.574328	0.574212	0.572449	0.57058	0.572531	0.569673	0.570719	0.570099	0.565098	0.568097	0.567279	0.565456	0.565539	0.564544	0.561783	0.563182	0.56239	0.561716	0.558283	0.560669	0.558159
	0.760553	0.760553	0.75576	0.749468	0.740113	0.73547	0.730482	0.727646	0.726219	0.725409	0.723993	0.720998	0.719778	0.718166	0.717517	0.718087	0.717016	0.717553	0.7173	0.717032	0.71365	0.71118	0.708856	0.705261	0.704072	0.702719	0.701564	0.7022	0.702707	0.702612	0.701755	0.70364	0.70297	0.701943	0.702093	0.69972	0.700277	0.699992	0.699277	0.699145	0.698507	0.696789	0.693899	0.690513	0.687677	0.682967	0.680935	0.681399	0.681683
	0.713884	0.713884	0.714009	0.714016	0.712253	0.713407	0.713728	0.713258	0.718871	0.721472	0.719044	0.718234	0.719342	0.721485	0.725348	0.722087	0.727339	0.730683	0.731046	0.736152	0.735778	0.738995	0.740626	0.744576	0.744475	0.752769	0.749521	0.748618	0.747427	0.745563	0.742847	0.750112	0.75172	0.752222	0.749903	0.748145	0.753085	0.742904	0.745727	0.748821	0.75397	0.751702	0.749986	0.749997	0.75078	0.746706	0.746607	0.746622	0.746527
60/40	0.568053	0.568053	0.566481	0.561483	0.562582	0.560421	0.564193	0.563921	0.565087	0.563725	0.564561	0.564224	0.566411	0.567366	0.566483	0.566135	0.563516	0.56171	0.56548	0.566175	0.563857	0.564056	0.562659	0.561472	0.561652	0.559686	0.560104	0.558426	0.560343	0.561903	0.559827	0.557983	0.559292	0.558701	0.561326	0.55944	0.56134	0.557678	0.558096	0.556882	0.557672	0.555618	0.55845	0.558873	0.560639	0.559967	0.558524	0.558554	0.557261
	0.755077	0.755077	0.751334	0.749723	0.74622	0.74186	0.736488	0.729573	0.727286	0.724953	0.719418	0.717743	0.716963	0.716461	0.713292	0.7117	0.711303	0.710053	0.704296	0.70118	0.69914	0.699443	0.698047	0.697961	0.694592	0.695561	0.693458	0.693738	0.693825	0.693025	0.691627	0.69029	0.687458	0.684952	0.683897	0.684897	0.685925	0.686345	0.68637	0.688162	0.688648	0.687594	0.685427	0.686162	0.685513	0.685165	0.685579	0.684215	0.683439
	0.719358	0.719358	0.718962	0.718373	0.720061	0.71147	0.716592	0.714444	0.714838	0.720278	0.725529	0.72345	0.725139	0.722581	0.726459	0.729324	0.731549	0.729133	0.734578	0.732002	0.726555	0.727044	0.724513	0.72818	0.729015	0.725729	0.735426	0.734317	0.736495	0.732147	0.734825	0.733282	0.728918	0.732251	0.731838	0.731985	0.729941	0.733301	0.73381	0.733671	0.737132	0.735449	0.729174	0.726386	0.723683	0.725568	0.724587	0.722391	0.727933
What
80/20	0.249774	0.249774	0.24706	0.245001	0.241036	0.240819	0.23748	0.239335	0.244453	0.24	0.244849	0.251856	0.253919	0.260381	0.264355	0.269719	0.272815	0.279072	0.279205	0.287208	0.286562	0.290164	0.286291	0.285945	0.289158	0.298436	0.305281	0.30605	0.30347	0.308095	0.309103	0.304288	0.295975	0.295372	0.296325	0.297343	0.298352	0.304275	0.315222	0.318415	0.316672	0.319335	0.310751	0.303747	0.292711	0.286642	0.283525	0.275825	0.26863
	0.187763	0.187763	0.1944	0.197693	0.199345	0.196342	0.191097	0.197517	0.19784	0.210756	0.206117	0.212026	0.215537	0.223993	0.229348	0.238566	0.248953	0.257172	0.260794	0.261142	0.25183	0.250568	0.254855	0.263842	0.26961	0.27554	0.278138	0.281939	0.282306	0.278763	0.27756	0.286785	0.288032	0.293492	0.287354	0.297692	0.3068	0.311123	0.314269	0.322258	0.323238	0.325441	0.316531	0.307561	0.294798	0.28598	0.27551	0.266964	0.262753
	0.196343	0.196343	0.193717	0.190993	0.188097	0.191485	0.186899	0.190158	0.184221	0.183743	0.185334	0.184837	0.181295	0.186223	0.187112	0.190479	0.198204	0.196639	0.204645	0.210202	0.207018	0.20587	0.206501	0.218586	0.225122	0.225628	0.224743	0.226079	0.220874	0.222748	0.230255	0.23427	0.231465	0.233997	0.230635	0.229109	0.225869	0.233308	0.235999	0.240905	0.246585	0.247039	0.24017	0.239487	0.23276	0.224836	0.217417	0.211378	0.208258
70/30	0.245237	0.245237	0.246884	0.23946	0.237767	0.243179	0.241395	0.23965	0.235255	0.234911	0.232381	0.226461	0.221507	0.225182	0.22769	0.238054	0.234319	0.235338	0.238404	0.240057	0.243751	0.247316	0.241041	0.235304	0.233835	0.239658	0.24448	0.252645	0.244837	0.248639	0.249329	0.249489	0.249787	0.253394	0.258589	0.257408	0.258476	0.252833	0.256124	0.259708	0.256927	0.261992	0.259829	0.257671	0.245137	0.240976	0.235731	0.228859	0.226096
	0.187932	0.187932	0.191563	0.197557	0.199511	0.207123	0.209124	0.211926	0.213487	0.218522	0.220213	0.226968	0.228686	0.23524	0.238069	0.236401	0.239514	0.24093	0.24195	0.242437	0.234305	0.234904	0.243514	0.242992	0.249786	0.250065	0.250032	0.251493	0.255303	0.261249	0.262245	0.265695	0.270686	0.276323	0.283071	0.286568	0.285659	0.292722	0.291933	0.287641	0.2891	0.286772	0.283662	0.271626	0.267718	0.265229	0.263059	0.26064	0.253756
	0.188824	0.188824	0.187259	0.186801	0.185634	0.189824	0.193341	0.187739	0.18679	0.186278	0.182192	0.182209	0.183587	0.184217	0.190204	0.187054	0.186291	0.18462	0.184218	0.19058	0.191294	0.185653	0.182624	0.185306	0.181862	0.18064	0.187934	0.188382	0.186263	0.185977	0.177012	0.182354	0.178425	0.179167	0.172109	0.167947	0.166779	0.173447	0.181056	0.178174	0.178786	0.173687	0.171901	0.171099	0.17577	0.175309	0.177379	0.173005	0.168111
60/40	0.247209	0.247209	0.238021	0.232383	0.227226	0.22772	0.229011	0.227665	0.220948	0.218039	0.217125	0.219675	0.225033	0.226456	0.227031	0.225964	0.224907	0.221224	0.220877	0.225901	0.213622	0.215618	0.216914	0.219304	0.221742	0.224101	0.220503	0.222411	0.224258	0.218198	0.217857	0.220442	0.223493	0.224428	0.22145	0.223394	0.220046	0.221006	0.22772	0.225989	0.22599	0.224523	0.227908	0.224014	0.219859	0.219672	0.219205	0.214962	0.21943
	0.185791	0.185791	0.186252	0.19045	0.194156	0.194065	0.197536	0.198696	0.195467	0.195068	0.191685	0.196019	0.194608	0.197103	0.208022	0.212121	0.214274	0.212149	0.215047	0.215409	0.218303	0.22307	0.22785	0.228814	0.226768	0.226153	0.225188	0.225018	0.230746	0.231739	0.231517	0.22908	0.231239	0.236117	0.239335	0.240967	0.242456	0.241473	0.240231	0.236913	0.236882	0.23813	0.234303	0.233007	0.234738	0.228667	0.225141	0.220302	0.217228
	0.197048	0.197048	0.202947	0.195812	0.195955	0.194849	0.193507	0.188963	0.182108	0.185088	0.179918	0.185445	0.185903	0.19368	0.194246	0.193893	0.191394	0.189041	0.188387	0.187901	0.187439	0.187451	0.189177	0.187248	0.18777	0.190535	0.187441	0.189351	0.189445	0.192627	0.191953	0.194551	0.195143	0.196751	0.18974	0.190943	0.195301	0.197018	0.186098	0.191096	0.196287	0.191017	0.192922	0.191673	0.189647	0.181169	0.177856	0.181057	0.180648
Where
80/20	0.254883	0.254883	0.249187	0.242713	0.236548	0.228984	0.223434	0.222583	0.213471	0.21352	0.211401	0.206369	0.205619	0.202359	0.19961	0.195733	0.192342	0.195077	0.191317	0.186671	0.178555	0.17517	0.170032	0.169964	0.168322	0.164732	0.160335	0.153125	0.146342	0.146932	0.143514	0.145184	0.145469	0.143564	0.140298	0.139168	0.132659	0.130127	0.125726	0.124875	0.125476	0.125569	0.137901	0.147072	0.151781	0.151555	0.148739	0.151349	0.158176
	0.182954	0.182954	0.188437	0.188458	0.192662	0.191065	0.185435	0.182079	0.186866	0.180486	0.176487	0.172618	0.175674	0.169983	0.174043	0.172045	0.173538	0.171489	0.169574	0.168464	0.162498	0.160283	0.159407	0.155826	0.1503	0.151025	0.150859	0.148018	0.15079	0.150544	0.148658	0.150478	0.150405	0.147608	0.151498	0.145339	0.143238	0.143678	0.141371	0.14187	0.145576	0.146984	0.149333	0.155254	0.159433	0.157456	0.159242	0.158639	0.158854
	0.192922	0.192922	0.19474	0.19339	0.198785	0.192097	0.186476	0.182043	0.181045	0.174773	0.167364	0.169256	0.170213	0.166415	0.16076	0.164035	0.156558	0.158338	0.161425	0.166737	0.163403	0.163613	0.159389	0.161021	0.15576	0.159532	0.154729	0.151986	0.146327	0.144612	0.147973	0.145251	0.145029	0.140696	0.137147	0.135176	0.137455	0.142514	0.143762	0.142314	0.138578	0.134939	0.139806	0.144769	0.149606	0.149234	0.146488	0.149756	0.15214
70/30	0.253519	0.253519	0.253064	0.246837	0.248173	0.238999	0.235563	0.227118	0.22134	0.222709	0.219274	0.216261	0.211549	0.21067	0.211877	0.210574	0.20546	0.206925	0.204743	0.20563	0.212235	0.21745	0.220969	0.220579	0.217043	0.214843	0.209037	0.206095	0.20196	0.20031	0.19846	0.195178	0.192288	0.194144	0.19584	0.196345	0.189063	0.184483	0.178799	0.178082	0.179281	0.174062	0.174334	0.17776	0.180388	0.181912	0.182401	0.180834	0.176184
	0.19502	0.19502	0.196599	0.197168	0.200779	0.202388	0.200378	0.195973	0.190299	0.193626	0.194391	0.194405	0.19502	0.195626	0.203018	0.202679	0.200842	0.194017	0.193042	0.188232	0.192557	0.196081	0.191655	0.190754	0.190873	0.197124	0.191839	0.187613	0.188097	0.193624	0.19042	0.189019	0.19303	0.192237	0.189359	0.187238	0.18357	0.185265	0.192475	0.187706	0.18343	0.178884	0.181565	0.182654	0.184683	0.1834	0.181127	0.178057	0.172576
	0.206907	0.206907	0.208333	0.21042	0.201774	0.187811	0.182093	0.172828	0.17538	0.168823	0.171057	0.170363	0.169532	0.168604	0.174646	0.169325	0.165601	0.164566	0.168625	0.167598	0.162015	0.161788	0.158593	0.15759	0.14851	0.150079	0.147511	0.15342	0.153803	0.162676	0.163851	0.166354	0.16077	0.155784	0.159691	0.164642	0.161317	0.161739	0.149906	0.150894	0.152362	0.153883	0.157609	0.153113	0.149699	0.155891	0.147163	0.150732	0.151974
60/40	0.251741	0.251741	0.250131	0.242741	0.239301	0.236823	0.2301	0.22936	0.225706	0.223858	0.224753	0.223357	0.217737	0.220878	0.220414	0.219679	0.22602	0.221433	0.224876	0.226929	0.224977	0.216764	0.217517	0.219575	0.219578	0.222502	0.22156	0.223746	0.227883	0.223918	0.220422	0.220807	0.223707	0.21834	0.215793	0.215316	0.20655	0.203992	0.201922	0.198899	0.197378	0.192664	0.196799	0.20008	0.200798	0.1991	0.203738	0.203607	0.204192
	0.183026	0.183026	0.185305	0.183994	0.18603	0.195196	0.192622	0.190278	0.187377	0.190764	0.185396	0.186389	0.187699	0.192259	0.196697	0.200655	0.205977	0.206996	0.201388	0.199699	0.187776	0.193129	0.197688	0.196256	0.197633	0.195337	0.201281	0.201649	0.201964	0.201673	0.200963	0.202492	0.19872	0.204139	0.202568	0.204222	0.205174	0.204201	0.205951	0.206575	0.206716	0.205396	0.204113	0.204014	0.20615	0.216969	0.214475	0.214656	0.216166
	0.19568	0.19568	0.194827	0.194498	0.19158	0.186586	0.193696	0.187041	0.188975	0.186109	0.184681	0.191499	0.188548	0.18829	0.181602	0.188887	0.189881	0.185734	0.184972	0.183881	0.180479	0.177864	0.173943	0.173187	0.174186	0.173043	0.173317	0.175302	0.177593	0.172336	0.171178	0.168845	0.163418	0.16088	0.161458	0.171492	0.16306	0.164874	0.164522	0.17066	0.171911	0.170709	0.166844	0.167393	0.16685	0.161213	0.156733	0.15798	0.15672
Figure 3e
Controls	trial_ 1	trial_ 2	trial_ 3	trial_ 4	trial_ 5	trial_ 6	trial_ 7	trial_ 8	trial_ 9	trial_10	trial_11	trial_12	trial_13	trial_14	trial_15	trial_16	trial_17	trial_18	trial_19	trial_20	trial_21	trial_22	trial_23	trial_24	trial_25	trial_26	trial_27	trial_28	trial_29	trial_30	trial_31	trial_32	trial_33	trial_34	trial_35	trial_36	trial_37	trial_38	trial_39	trial_40	trial_41	trial_42	trial_43	trial_44	trial_45	trial_46	trial_47	trial_48	trial_49
psi+	NaN	0.112257	0.112422	0.116614	0.112435	0.101047	0.0969476	0.121214	0.112958	0.116619	0.101246	0.110843	0.106327	0.1073	0.106407	0.111492	0.105795	0.100594	0.102012	0.110897	0.0944038	0.0994254	0.0975323	0.0957123	0.105705	0.101973	0.0970288	0.0919578	0.0889023	0.0952451	0.0852794	0.0954891	0.110247	0.0974029	0.107419	0.0937998	0.111318	0.0881053	0.109432	0.0965617	0.0833908	0.0864253	0.0769664	0.0929596	0.112441	0.102341	0.107081	0.0999225	0.114041
	NaN	0.0792052	0.0814659	0.078187	0.0866334	0.099003	0.0879449	0.0861009	0.0794516	0.0849197	0.0823103	0.0861093	0.0941287	0.0799457	0.088417	0.0910972	0.0905093	0.0913121	0.0904066	0.0931917	0.101792	0.0918948	0.0987943	0.0927331	0.0758609	0.0880876	0.0828572	0.0905542	0.085807	0.0895206	0.0911185	0.0838627	0.084845	0.088683	0.0871171	0.101448	0.0962644	0.0907779	0.0940594	0.0810928	0.0790584	0.0869968	0.0777213	0.0720969	0.0931593	0.0739536	0.0829653	0.0895418	0.086967
	NaN	0.13602	0.119325	0.116342	0.109918	0.102129	0.0997552	0.10136	0.107739	0.110462	0.100911	0.107069	0.116522	0.117121	0.119162	0.108082	0.119082	0.114971	0.108531	0.109467	0.10708	0.0994572	0.115885	0.113238	0.11245	0.118708	0.109536	0.110093	0.11256	0.111814	0.111212	0.102585	0.109434	0.106601	0.11306	0.106791	0.114158	0.114686	0.110251	0.115623	0.0889249	0.0826584	0.0797459	0.0804437	0.0914243	0.093218	0.0962473	0.0945372	0.100742
	NaN	0.0909543	0.10247	0.125338	0.10895	0.111308	0.109333	0.110249	0.104761	0.113809	0.0898769	0.108372	0.0912442	0.115615	0.104851	0.101776	0.0921213	0.0985917	0.0980865	0.103923	0.115466	0.096452	0.0915552	0.0974602	0.106297	0.108386	0.091946	0.107212	0.105208	0.092635	0.103716	0.0989606	0.0875938	0.0850363	0.0890132	0.0823738	0.103415	0.085897	0.0960702	0.0893099	0.0729059	0.0876127	0.0900985	0.0944531	0.0990086	0.0954031	0.0920233	0.109482	0.104497
psi-	NaN	0.0128869	0.0120931	0.00966499	0.00708768	0.00761586	0.00667157	0.00750224	0.00615943	0.00695306	0.00783761	0.00609879	0.0069105	0.00543308	0.00615083	0.00476339	0.0059977	0.00520222	0.00665034	0.00673466	0.00512779	0.00478289	0.00596347	0.0059556	0.00565538	0.00667324	0.00538919	0.00581854	0.00623488	0.00587711	0.00703391	0.00597421	0.00547943	0.00469297	0.00637905	0.00632107	0.00468122	0.00710169	0.00708393	0.00610905	0.00534157	0.00547516	0.00685106	0.00732224	0.00684035	0.00660577	0.0061455	0.00584982	0.00431578
	NaN	0.0282372	0.011187	0.013161	0.00930859	0.00899444	0.00712326	0.0108443	0.0138095	0.00850702	0.0118557	0.0112131	0.0090528	0.00788265	0.00708423	0.00579899	0.00859923	0.00874631	0.00656099	0.00921478	0.0094731	0.00944494	0.0100486	0.00880329	0.0125783	0.0101864	0.0117212	0.00964525	0.0105433	0.00819508	0.00451576	0.00941352	0.0140493	0.0110803	0.011966	0.0129698	0.00882238	0.00924469	0.00998301	0.0107553	0.0120163	0.0118743	0.00862721	0.0117956	0.00993182	0.00988001	0.00852753	0.0100875	0.015699
	NaN	0.038899	0.0140908	0.0120002	0.0162317	0.00835132	0.0132051	0.00891288	0.0067818	0.0122836	0.00447386	0.0043984	0.00766589	0.00741243	0.0084438	0.00545379	0.00679434	0.00690578	0.00627045	0.00445488	0.0103751	0.00606739	0.00593484	0.00811468	0.00809018	0.00858601	0.00864201	0.0114924	0.0069851	0.00843665	0.00730397	0.00961017	0.00565585	0.0104626	0.0106082	0.00769495	0.00616775	0.00772591	0.00706315	0.0119665	0.00811593	0.00903392	0.00757445	0.0111288	0.00651909	0.0115503	0.00852519	0.0129867	0.00894676
	NaN	0.0225506	0.0176541	0.0172867	0.023577	0.0130205	0.0164054	0.0200931	0.0155641	0.0141488	0.0146106	0.0124278	0.0214898	0.0129274	0.00893658	0.0124025	0.0130436	0.0116967	0.0148307	0.01035	0.013562	0.0147225	0.0110116	0.0122165	0.0159484	0.0112145	0.0159682	0.0138407	0.00806133	0.0128859	0.0091724	0.00904548	0.0131608	0.00979717	0.00720628	0.0130983	0.0126883	0.00855558	0.00818678	0.0127302	0.0107303	0.0141889	0.00858353	0.00834683	0.00946879	0.0117222	0.00992222	0.0127246	0.00825376
Amygdala
psi+	NaN	0.11512	0.0815117	0.0777072	0.0715403	0.069438	0.0707296	0.0671939	0.0718453	0.0555892	0.060447	0.0627516	0.060081	0.0529771	0.0566693	0.0793274	0.0720549	0.0662903	0.058356	0.0613189	0.057575	0.0584401	0.0605509	0.060871	0.0627903	0.0610601	0.0556478	0.0738569	0.058712	0.0603184	0.0571036	0.063368	0.057	0.0668525	0.0587041	0.0605343	0.0669913	0.0499426	0.0487268	0.0617841	0.0598526	0.0549126	0.0491651	0.0569773	0.0518359	0.0624993	0.0652107	0.0631758	0.0692031
	NaN	0.128528	0.13654	0.112784	0.106897	0.112783	0.115544	0.104919	0.104037	0.0917545	0.100467	0.0957439	0.097121	0.0979301	0.109396	0.0889594	0.0898252	0.0927647	0.109211	0.08428	0.0737621	0.106708	0.0850615	0.0890423	0.080398	0.112847	0.0809231	0.0759777	0.0720084	0.0910708	0.0739247	0.0900907	0.0837596	0.108553	0.0722383	0.0915848	0.09362	0.0727258	0.101254	0.0794655	0.0764899	0.0870397	0.0830478	0.0848832	0.0819762	0.0733498	0.0820056	0.0869264	0.085968
	NaN	0.0234479	0.0260372	0.0281273	0.0289041	0.0279837	0.0255067	0.0271933	0.0290212	0.0275233	0.0340795	0.0270633	0.0339598	0.0299372	0.0312322	0.0344444	0.034633	0.0329746	0.039269	0.0389816	0.0331852	0.0375408	0.0358722	0.0338681	0.035113	0.0375753	0.0349674	0.0414043	0.0364437	0.0373419	0.0375937	0.0440301	0.0354019	0.0376488	0.035793	0.0325337	0.0320554	0.0368161	0.0354659	0.0340826	0.0285527	0.0274386	0.0262971	0.0275051	0.0312562	0.0282683	0.034992	0.0369417	0.03368
	NaN	0.0264857	0.0236336	0.0251295	0.0276045	0.0238335	0.0270819	0.0262655	0.0253581	0.0283294	0.029365	0.0270724	0.0267758	0.0289438	0.0285225	0.0259972	0.0294777	0.0280154	0.0281998	0.0308649	0.027647	0.0296295	0.0295578	0.0319989	0.0308741	0.0336523	0.0359145	0.0310047	0.0312131	0.0295578	0.0328776	0.0304703	0.0329326	0.0311969	0.0326946	0.0313203	0.0329919	0.0326955	0.0312928	0.0312236	0.0283238	0.0262091	0.028213	0.0276047	0.0253169	0.0240171	0.0238491	0.025553	0.0282463
psi-	NaN	0.022004	0.0376207	0.0470329	0.056315	0.0639117	0.0554401	0.0543318	0.0598782	0.0658153	0.0612898	0.0573447	0.0578572	0.0577479	0.0551498	0.0663913	0.0625952	0.0593433	0.0577328	0.058003	0.0568484	0.0625886	0.0554734	0.0551572	0.0573932	0.0533797	0.061836	0.0538489	0.05424	0.0557166	0.0545811	0.0546965	0.0580595	0.054914	0.0547582	0.0553711	0.0524358	0.0534633	0.0540874	0.0553154	0.0560304	0.0539375	0.0545735	0.0568894	0.0528948	0.0539572	0.0554896	0.0580422	0.0577079
	NaN	0.104677	0.0895416	0.0779536	0.0755961	0.0710118	0.0599077	0.062546	0.0586705	0.062425	0.055277	0.0554823	0.0663929	0.0456691	0.0516672	0.0411176	0.0500281	0.0442213	0.0482039	0.049454	0.0486399	0.0470085	0.0569796	0.0467934	0.0551622	0.0442391	0.0540359	0.0350858	0.0478764	0.0452735	0.0469342	0.0431311	0.0437389	0.0452104	0.0406777	0.052661	0.0493913	0.0487866	0.052598	0.0460016	0.0495122	0.0513983	0.0434139	0.0425339	0.0402948	0.0480522	0.0596512	0.0343228	0.0512467
	NaN	0.0209121	0.0220948	0.0202007	0.0188215	0.0192131	0.0196105	0.017204	0.0198998	0.0194911	0.0173735	0.0192368	0.0158071	0.0199573	0.0242105	0.0212661	0.0163114	0.0187337	0.0178339	0.0187672	0.0210267	0.0189486	0.0240158	0.0244656	0.0212292	0.0170167	0.0158793	0.019246	0.0173733	0.0184006	0.0204394	0.0215493	0.0206843	0.0184704	0.0162526	0.0197848	0.0193596	0.0160909	0.0169534	0.0157377	0.0195901	0.0160532	0.015017	0.0196173	0.0133131	0.0179587	0.0174676	0.017538	0.0195616
	NaN	0.0145371	0.0119021	0.0119784	0.00981098	0.0124658	0.0111685	0.0100951	0.00924787	0.00960857	0.00955238	0.0141983	0.0129588	0.00624092	0.012364	0.0110361	0.00831754	0.00967142	0.0116146	0.00940288	0.0131786	0.0107848	0.00952679	0.0163692	0.012279	0.00951301	0.00771128	0.00660082	0.0141637	0.00934726	0.0104857	0.0157902	0.00978575	0.00789086	0.0101556	0.00842907	0.0117352	0.00974765	0.00823855	0.010032	0.0094674	0.0072638	0.00891392	0.00849107	0.0104918	0.00861813	0.0096378	0.0107197	0.0107597
VS
psi+	NaN	0.0256778	0.0526825	0.0489422	0.0452583	0.0545917	0.0425459	0.0571539	0.0381641	0.0433319	0.0436208	0.0468239	0.0475121	0.0412106	0.0456913	0.045421	0.0405362	0.0618843	0.0561503	0.0458411	0.0475987	0.0471225	0.0483971	0.0408507	0.0461342	0.0600492	0.0353582	0.0492373	0.0387966	0.0386677	0.0526775	0.059747	0.0339181	0.041168	0.0491021	0.057349	0.0396412	0.0474176	0.0470789	0.0516361	0.0444215	0.0411239	0.046936	0.0496106	0.041233	0.0483811	0.0579415	0.0402253	0.0598128
	NaN	0.00802685	0.010241	0.010659	0.0143573	0.0117135	0.0143747	0.0151842	0.0169918	0.0156453	0.0185987	0.0181955	0.0168327	0.016565	0.0179682	0.0183328	0.0190107	0.0187607	0.0190666	0.0179022	0.0197167	0.0198822	0.0199531	0.0195507	0.0201357	0.0218785	0.0226369	0.0199185	0.0217344	0.0203526	0.0210981	0.0182399	0.0182228	0.0190192	0.0191795	0.0192067	0.0169387	0.0175793	0.0196335	0.0198991	0.017223	0.0163609	0.0186762	0.0186674	0.0192088	0.0177733	0.0176626	0.0177393	0.0173377
	NaN	0.0324766	0.0376693	0.0425827	0.0406276	0.0404281	0.0387868	0.0418043	0.0385467	0.0449893	0.0270781	0.0380588	0.0380595	0.0440281	0.0389281	0.0480505	0.0405493	0.0359733	0.0450021	0.0398709	0.0384233	0.0399515	0.0469998	0.0417147	0.0401989	0.0481621	0.0372882	0.0486832	0.0354792	0.0454908	0.0482624	0.0372551	0.0474148	0.0404731	0.044384	0.041668	0.0457192	0.0450989	0.0397285	0.0502791	0.0398442	0.0389537	0.0415133	0.0407381	0.0445673	0.0301211	0.0334207	0.0479184	0.036989
psi-	NaN	0.0304862	0.0282853	0.0158372	0.017224	0.0173274	0.0137423	0.0128815	0.0130872	0.0149161	0.0198168	0.0133153	0.0148384	0.016481	0.0167448	0.0173381	0.0181305	0.0170473	0.0138532	0.0155724	0.0169798	0.0146793	0.0146897	0.0167283	0.0167378	0.0148662	0.0202482	0.0119894	0.0136229	0.0144875	0.0186716	0.0151934	0.0135531	0.0145489	0.0178713	0.0189345	0.0154758	0.0159951	0.0144589	0.0163921	0.0136656	0.0118977	0.0145675	0.0123213	0.0122712	0.0155315	0.0108417	0.0150178	0.0146911
	NaN	0.0253126	0.0230502	0.0206194	0.0203118	0.0215971	0.0218327	0.0189209	0.0166096	0.0230479	0.0187007	0.0208065	0.0160722	0.0175138	0.0162213	0.0138833	0.0175715	0.023304	0.0215495	0.019377	0.0200006	0.0189087	0.0171462	0.0237204	0.0194763	0.0213198	0.0151643	0.0174519	0.018331	0.0189664	0.0150007	0.0180208	0.0202029	0.0199773	0.0176706	0.0128449	0.0104269	0.0181688	0.0133106	0.0186647	0.016346	0.0175185	0.0183518	0.0167909	0.0166663	0.0144166	0.0162278	0.0145368	0.015607
	NaN	0.0198375	0.0207602	0.0225631	0.0263033	0.0191075	0.0237896	0.0163636	0.0180334	0.0248386	0.0193389	0.0209579	0.0209519	0.0172745	0.0315305	0.0275687	0.026151	0.0199306	0.0209176	0.0388304	0.027231	0.0206193	0.0267945	0.0220539	0.0184173	0.0226961	0.0254094	0.026254	0.0308242	0.024727	0.0288182	0.0300138	0.0219257	0.0317534	0.0248328	0.0344124	0.0307376	0.020822	0.0214742	0.0257164	0.0283911	0.0224577	0.0209683	0.0196073	0.0167371	0.0162535	0.0163371	0.0158902	0.0253515
Inset data
Controls	0.0939 0.0835 0.0963 0.1014
Amygdala	0.0044 0.0306 0.0111 0.0128
VS	0.0294 0.0002 0.0263
Figure 3f
Controls	trial_ 1	trial_ 2	trial_ 3	trial_ 4	trial_ 5	trial_ 6	trial_ 7	trial_ 8	trial_ 9	trial_10	trial_11	trial_12	trial_13	trial_14	trial_15	trial_16	trial_17	trial_18	trial_19	trial_20	trial_21	trial_22	trial_23	trial_24	trial_25	trial_26	trial_27	trial_28	trial_29	trial_30	trial_31	trial_32	trial_33	trial_34	trial_35	trial_36	trial_37	trial_38	trial_39	trial_40	trial_41	trial_42	trial_43	trial_44	trial_45	trial_46	trial_47	trial_48	trial_49
psi+	NaN	0.0748575	0.106847	0.114265	0.120995	0.122164	0.111593	0.132689	0.117892	0.121659	0.125375	0.118999	0.127259	0.120025	0.124281	0.129245	0.117332	0.118008	0.125252	0.131287	0.132407	0.123953	0.12568	0.117716	0.135278	0.130157	0.123472	0.123475	0.13669	0.120648	0.126308	0.12114	0.128078	0.133274	0.120528	0.114387	0.115241	0.113722	0.117412	0.105215	0.115963	0.100848	0.0881522	0.104839	0.108388	0.125285	0.127129	0.131111	0.132785
	NaN	0.0650037	0.0915502	0.0810009	0.104965	0.0954406	0.0941008	0.0989881	0.101213	0.0849444	0.0871739	0.0879766	0.0829596	0.0889394	0.0824047	0.0809471	0.094682	0.0812453	0.0904677	0.0888749	0.0913714	0.0892143	0.0839242	0.0852478	0.0718524	0.0828511	0.088112	0.076351	0.0768304	0.0854573	0.081431	0.0723146	0.0829254	0.0889593	0.0837477	0.0808043	0.0832587	0.0829752	0.0878666	0.0724987	0.0710836	0.0914609	0.076164	0.061554	0.0781968	0.0856385	0.080497	0.0926388	0.0782291
	NaN	0.0504693	0.0610533	0.053482	0.0514008	0.0597719	0.0546109	0.056583	0.0570257	0.0569625	0.0636264	0.0544991	0.0602887	0.0623665	0.0574459	0.0565486	0.0501947	0.0582977	0.058753	0.0584732	0.0520681	0.0573647	0.0580851	0.0580342	0.0564039	0.0508713	0.0474811	0.0494973	0.0510394	0.0619005	0.0521458	0.0602631	0.055376	0.0643909	0.0544075	0.0614797	0.0553245	0.0534904	0.0590615	0.0562139	0.0529801	0.0454181	0.0401854	0.0424261	0.0543216	0.0485817	0.0529944	0.0557883	0.0593774
	NaN	0.0750024	0.0584689	0.06059	0.0580481	0.0521528	0.0597785	0.0824882	0.0593337	0.0551949	0.0692656	0.0667873	0.0626688	0.0582551	0.0673239	0.0723585	0.0766683	0.0708076	0.0557091	0.0687992	0.067883	0.0663315	0.0713097	0.0735387	0.0813449	0.0658913	0.0700085	0.0767127	0.0646998	0.0705068	0.0697328	0.0792765	0.0638292	0.0752636	0.0579695	0.0590039	0.069336	0.101537	0.0675942	0.064401	0.0717465	0.063124	0.0568243	0.0675823	0.0565955	0.0808677	0.059184	0.0734478	0.0640369
	NaN	0.0614163	0.080393	0.0983766	0.0852388	0.0904964	0.091976	0.0893943	0.0887073	0.0954292	0.0838363	0.0894644	0.089749	0.0960215	0.0855647	0.0964673	0.0790361	0.0768538	0.095696	0.0807531	0.0986416	0.0783634	0.100722	0.0882611	0.0873131	0.0871191	0.0929007	0.0830014	0.0817257	0.0787928	0.0858137	0.0862645	0.087017	0.0922256	0.0863452	0.0912923	0.0731228	0.0846695	0.0851538	0.0891314	0.0737353	0.0818504	0.0754217	0.0894583	0.0969127	0.0902367	0.0931258	0.100256	0.0989208
	NaN	0.0909892	0.0877669	0.0879734	0.0930347	0.100257	0.098936	0.0961927	0.11409	0.108568	0.0869556	0.108156	0.117766	0.108395	0.100383	0.106546	0.0897546	0.114373	0.105253	0.0984321	0.102479	0.112296	0.114601	0.104782	0.100993	0.0894589	0.101653	0.110394	0.0983292	0.112035	0.107415	0.100042	0.0772347	0.0816878	0.108064	0.0928304	0.0883569	0.0990855	0.0903429	0.102847	0.0878662	0.0737717	0.0916197	0.0929105	0.0884133	0.102797	0.111079	0.108967	0.120036
psi-	NaN	0.100725	0.0717491	0.0496882	0.0580078	0.0512979	0.0445129	0.0458559	0.0535747	0.0428445	0.0453169	0.0414006	0.06561	0.041408	0.0555913	0.0324946	0.0560851	0.0469399	0.0642707	0.0516307	0.0562366	0.0556414	0.0350515	0.0375729	0.052422	0.0518674	0.0456816	0.0505977	0.0469061	0.0284822	0.0414393	0.037844	0.0555999	0.056765	0.0426448	0.0494172	0.0445338	0.0431209	0.0495524	0.0461499	0.0494051	0.0435825	0.0401298	0.0360634	0.0272933	0.0284083	0.0319742	0.0257705	0.0403697
	NaN	0.0778015	0.0610094	0.08031	0.0549179	0.0693086	0.0562693	0.0475848	0.0544685	0.0432695	0.0518499	0.0383893	0.0475446	0.0488409	0.0526498	0.0378117	0.0359456	0.0528555	0.0491739	0.0383538	0.0438778	0.0374023	0.0434915	0.0428003	0.0441436	0.0346905	0.04732	0.0368403	0.0419983	0.0480042	0.0445016	0.0462564	0.0427992	0.0356379	0.0418898	0.0401013	0.0412087	0.0352746	0.0479361	0.0387224	0.0371327	0.042395	0.0521796	0.0569232	0.0538446	0.0510996	0.0448953	0.054901	0.0381505
	NaN	0.0335951	0.0274552	0.0287457	0.0431264	0.0389842	0.0352187	0.0372817	0.0358106	0.0364726	0.0408397	0.037116	0.0308235	0.0429051	0.0374345	0.0359816	0.0351756	0.0264093	0.028243	0.0340057	0.0308668	0.0347355	0.0308872	0.0333135	0.0292049	0.0325992	0.0318978	0.0341726	0.0335175	0.0339166	0.037229	0.0317217	0.0343986	0.0320709	0.0307283	0.0306385	0.0366139	0.0323484	0.0307916	0.0293747	0.0328896	0.0299835	0.0335198	0.0347382	0.0330527	0.0371259	0.0321813	0.0358304	0.0332247
	NaN	0.0658516	0.0556279	0.0624699	0.0455059	0.0575682	0.0563008	0.0682983	0.0611613	0.0669441	0.0620388	0.0562975	0.0556523	0.0585622	0.0506997	0.0593613	0.0602002	0.04989	0.0482232	0.054906	0.0544202	0.0561336	0.054522	0.0574707	0.0539684	0.0482377	0.0478467	0.0510787	0.0602048	0.0523032	0.0590075	0.0547696	0.0534418	0.0578724	0.0527824	0.0576404	0.0582263	0.0522284	0.0554287	0.0580227	0.0444269	0.0566572	0.0523715	0.0521969	0.0571772	0.0618243	0.0675031	0.0589062	0.0597715
	NaN	0.107645	0.104078	0.103268	0.0831832	0.0835219	0.0901635	0.0847302	0.0651495	0.0633811	0.0767586	0.0783592	0.0727875	0.0790591	0.0764434	0.0599737	0.0551549	0.0597209	0.0618818	0.0573204	0.061634	0.0551626	0.0532353	0.0743761	0.0629378	0.0555265	0.0553802	0.0781344	0.0534857	0.0608799	0.0618445	0.0579883	0.0492713	0.0587193	0.0678863	0.0501712	0.0576268	0.0534717	0.0561593	0.0663332	0.0634641	0.0664543	0.0644914	0.0762287	0.0762505	0.0834018	0.0619613	0.071119	0.0584237
	NaN	0.118637	0.128506	0.101742	0.117199	0.115265	0.10743	0.110995	0.0916254	0.0829972	0.102751	0.0926128	0.0908948	0.0733368	0.0934865	0.0832251	0.070271	0.0702106	0.0710097	0.0683513	0.0825327	0.0802989	0.0785092	0.0766481	0.0582471	0.072291	0.0750037	0.0684714	0.0709464	0.0654495	0.0610399	0.0879932	0.0600506	0.0600296	0.0594051	0.0677472	0.0605264	0.071229	0.0700071	0.0770389	0.0782101	0.0712152	0.0758865	0.0759301	0.0851643	0.0800877	0.0923794	0.0844776	0.0790267
Amygdala	trial_ 1	trial_ 2	trial_ 3	trial_ 4	trial_ 5	trial_ 6	trial_ 7	trial_ 8	trial_ 9	trial_10	trial_11	trial_12	trial_13	trial_14	trial_15	trial_16	trial_17	trial_18	trial_19	trial_20	trial_21	trial_22	trial_23	trial_24	trial_25	trial_26	trial_27	trial_28	trial_29	trial_30	trial_31	trial_32	trial_33	trial_34	trial_35	trial_36	trial_37	trial_38	trial_39	trial_40	trial_41	trial_42	trial_43	trial_44	trial_45	trial_46	trial_47	trial_48	trial_49
psi+	NaN	0.0441897	0.035846	0.0373374	0.0372691	0.0316335	0.0360244	0.0405649	0.0360271	0.0375269	0.0320235	0.0368508	0.0363196	0.0338584	0.0323538	0.0404189	0.0424026	0.0389269	0.0357524	0.0345799	0.0379561	0.0339516	0.0378412	0.0420407	0.0333457	0.0419236	0.0449503	0.0313138	0.0386473	0.0374496	0.0399433	0.0427928	0.0396079	0.0355431	0.0379743	0.0310805	0.0356265	0.047868	0.0318178	0.0414665	0.0435569	0.0401249	0.0386002	0.0367181	0.0340405	0.0379585	0.0490355	0.0478718	0.0467952
	NaN	0.089243	0.0626964	0.0783996	0.0756157	0.0691862	0.0677179	0.0848364	0.0724355	0.0775023	0.0785676	0.0817097	0.0747492	0.0738395	0.0819685	0.0820684	0.0815924	0.0821854	0.0737105	0.0662686	0.0750602	0.0815183	0.0696217	0.0755744	0.0877161	0.0691037	0.0701549	0.0682067	0.0792891	0.0698895	0.061239	0.0647046	0.0663226	0.0750655	0.0758315	0.0574793	0.0728323	0.0801323	0.0834954	0.0768907	0.0757267	0.0721159	0.0806562	0.0542838	0.0737239	0.0806181	0.0577921	0.0770867	0.0763762
	NaN	0.0769628	0.0768505	0.0641263	0.0749935	0.0742301	0.0816783	0.0678691	0.0765506	0.08281	0.0773642	0.0751588	0.0864922	0.0900253	0.0839903	0.08419	0.0814812	0.0848032	0.0926929	0.089619	0.0678186	0.108643	0.0899454	0.0890892	0.065962	0.0821549	0.0803147	0.0821822	0.0828414	0.0849971	0.0776074	0.0831852	0.0895625	0.0845976	0.0730277	0.0876603	0.0827252	0.0845258	0.0862745	0.0925369	0.0784286	0.0786014	0.0705317	0.0787662	0.0808263	0.0809853	0.0765447	0.0783845	0.0897159
	NaN	0.137301	0.0896856	0.0661289	0.0653448	0.0673548	0.0688887	0.0779234	0.071159	0.0767412	0.0760425	0.0716418	0.0724401	0.0656897	0.0735116	0.0745243	0.0811694	0.0702587	0.0690308	0.0792096	0.0748021	0.0690155	0.0790265	0.0689028	0.0722843	0.0708362	0.0582122	0.0839107	0.062549	0.0658508	0.0675002	0.0692718	0.071875	0.0842412	0.0706948	0.0629878	0.0669321	0.0677641	0.0667122	0.0758515	0.0762118	0.0549708	0.0682387	0.0673612	0.065997	0.0532888	0.0642738	0.0746186	0.0717148
psi-	NaN	0.08231	0.0734961	0.0660891	0.0625635	0.0642518	0.0503759	0.0589102	0.0692167	0.0637448	0.07457	0.0609066	0.0542371	0.0556556	0.0636068	0.0696724	0.0642077	0.0693018	0.0617942	0.0728339	0.0701106	0.0581806	0.0608987	0.0682524	0.0701272	0.0733556	0.0581597	0.0733695	0.0605039	0.0556983	0.0705122	0.0659522	0.0596917	0.0742452	0.0569972	0.0650157	0.071524	0.0579322	0.0622996	0.0632489	0.066785	0.0592289	0.0489601	0.0579731	0.0725545	0.0584627	0.0703489	0.0710953	0.0572818
	NaN	0.0620848	0.0635415	0.0442361	0.061688	0.0544414	0.0675525	0.0631809	0.0551205	0.0588757	0.0607405	0.0559214	0.0650827	0.058971	0.0584115	0.0546457	0.0558071	0.0506867	0.0577475	0.0530724	0.0531308	0.0579178	0.0538878	0.0584263	0.0585841	0.049114	0.0562449	0.0567457	0.0525276	0.0526743	0.0593722	0.0508387	0.0510145	0.0504769	0.044386	0.0556376	0.0548881	0.0524413	0.05292	0.0405756	0.0495895	0.0519962	0.0476703	0.0539673	0.0545755	0.0494739	0.0570597	0.0519244	0.058773
	NaN	0.0776092	0.0831106	0.0662028	0.070897	0.0637623	0.0700768	0.073775	0.0714276	0.0660048	0.0554758	0.0762432	0.0685106	0.0668927	0.0708908	0.0679882	0.0763526	0.0609928	0.0568423	0.0681407	0.0745807	0.0744823	0.0684608	0.070365	0.0585015	0.0529775	0.0550431	0.0612469	0.0641781	0.0538467	0.0639999	0.0627019	0.0540171	0.0542869	0.0548081	0.0644158	0.0571189	0.0614989	0.0459904	0.0592723	0.0534774	0.0483705	0.0537022	0.049927	0.0553491	0.0626486	0.0608483	0.0653886	0.057143
	NaN	0.0361711	0.0498766	0.0587523	0.0598291	0.0582915	0.0623278	0.0607433	0.0686117	0.0685167	0.0717474	0.0629574	0.0631638	0.0631752	0.0678615	0.0627024	0.060266	0.0647765	0.0613989	0.0606441	0.0654858	0.0572127	0.0663044	0.0680789	0.0612804	0.0616935	0.05902	0.066194	0.0697685	0.0639078	0.0629421	0.0665385	0.0605963	0.0597804	0.0604846	0.0611737	0.0636171	0.0540542	0.0536407	0.0546846	0.0538234	0.0533076	0.0539991	0.0566641	0.0479917	0.0583894	0.0591528	0.0588026	0.0623389
VS	trial_ 1	trial_ 2	trial_ 3	trial_ 4	trial_ 5	trial_ 6	trial_ 7	trial_ 8	trial_ 9	trial_10	trial_11	trial_12	trial_13	trial_14	trial_15	trial_16	trial_17	trial_18	trial_19	trial_20	trial_21	trial_22	trial_23	trial_24	trial_25	trial_26	trial_27	trial_28	trial_29	trial_30	trial_31	trial_32	trial_33	trial_34	trial_35	trial_36	trial_37	trial_38	trial_39	trial_40	trial_41	trial_42	trial_43	trial_44	trial_45	trial_46	trial_47	trial_48	trial_49
psi+	NaN	0.0491051	0.0402441	0.0338637	0.0361398	0.0294495	0.0241612	0.024514	0.0276317	0.0318155	0.0322108	0.0305988	0.0382267	0.0334909	0.0359555	0.0346822	0.0320791	0.0265933	0.0343122	0.0407492	0.0302202	0.0284706	0.0363637	0.0332911	0.0435937	0.0353346	0.0349753	0.0330494	0.0415541	0.0337725	0.0287634	0.0323726	0.0369881	0.0319139	0.0353582	0.0367273	0.0392673	0.0417628	0.034522	0.0339977	0.0398075	0.0287111	0.0302724	0.0197613	0.0265409	0.0244963	0.0216323	0.0298398	0.0290092
	NaN	0.0587444	0.0479568	0.0349296	0.0315968	0.0304407	0.0333674	0.0292799	0.0352293	0.0282996	0.0424121	0.0308618	0.0358582	0.0414456	0.0400867	0.0372583	0.0319225	0.0423736	0.0370076	0.0393281	0.0307021	0.044329	0.0348879	0.0398762	0.04636	0.0390002	0.0378331	0.0443797	0.0375012	0.0391237	0.0496758	0.0350326	0.0449445	0.0419874	0.0429596	0.0423279	0.0488127	0.0468092	0.0438184	0.0429323	0.0408391	0.0320325	0.0264534	0.0287136	0.030137	0.0259195	0.0281136	0.029239	0.0301887
	NaN	0.0416603	0.028901	0.0315928	0.033292	0.0218457	0.0207002	0.0196844	0.0248835	0.0212753	0.0215883	0.0227998	0.0320472	0.0250632	0.0278212	0.0281727	0.0211059	0.0302339	0.0286881	0.0271044	0.0284483	0.0247266	0.0273921	0.0277968	0.0243904	0.0262396	0.0230087	0.024675	0.0260374	0.0298266	0.0346607	0.0342851	0.0300342	0.0227983	0.0320851	0.0250932	0.0321844	0.031878	0.0285837	0.0299418	0.0230065	0.0232511	0.0245856	0.0221727	0.0180761	0.0199799	0.0196149	0.0242708	0.0181548
psi-	NaN	0.102872	0.103323	0.0849467	0.0795066	0.0860503	0.0809075	0.0847837	0.100899	0.0826509	0.0970073	0.0880499	0.089629	0.085531	0.0808477	0.092076	0.0854262	0.085357	0.0819113	0.100067	0.0739556	0.0923836	0.0915892	0.0870989	0.0846278	0.0916249	0.0786242	0.0947754	0.0831373	0.0929814	0.0784393	0.091426	0.0873273	0.084967	0.0933298	0.0919921	0.0880018	0.0800257	0.0907304	0.0902292	0.090852	0.0730606	0.0740652	0.0832061	0.0742055	0.0716009	0.085039	0.0881306	0.0917959
	NaN	0.0852238	0.0842978	0.0764756	0.0785257	0.0881892	0.0786819	0.0900001	0.0820723	0.0982249	0.0923475	0.0942813	0.090683	0.0939091	0.084113	0.091982	0.0856231	0.0884459	0.0840951	0.0975414	0.0976218	0.0866982	0.0912709	0.0867465	0.0777378	0.0833732	0.0903879	0.0941671	0.0793644	0.0982174	0.0953265	0.0944388	0.0754384	0.0920329	0.0875194	0.0817442	0.0826565	0.0883315	0.0784486	0.0772405	0.081052	0.0740427	0.0791286	0.0797581	0.0742195	0.0782671	0.0805102	0.0831076	0.0907091
	NaN	0.122621	0.100221	0.0993708	0.0972277	0.105654	0.0941006	0.105851	0.100618	0.0991435	0.085981	0.113968	0.0857446	0.0876182	0.096569	0.0951643	0.0967249	0.0957169	0.0964733	0.100909	0.106913	0.0981721	0.0897972	0.115371	0.0888719	0.105861	0.0802466	0.106403	0.0862788	0.102687	0.0816345	0.098824	0.0880618	0.102483	0.0961578	0.089481	0.0904087	0.103889	0.101427	0.092112	0.103196	0.0966737	0.0919124	0.0868596	0.0925176	0.0881841	0.0882793	0.0967215	0.0974974
Inset data
Controls	0.0869	0.0493	0.027	0.0174	0.0418	0.0412
Amygdala	-0.019	0.0274	0.0326	0.0193
VS	-0.0603	-0.0433	-0.077
Figure 3g
Controls	trial_ 1	trial_ 2	trial_ 3	trial_ 4	trial_ 5	trial_ 6	trial_ 7	trial_ 8	trial_ 9	trial_10	trial_11	trial_12	trial_13	trial_14	trial_15	trial_16	trial_17	trial_18	trial_19	trial_20	trial_21	trial_22	trial_23	trial_24	trial_25	trial_26	trial_27	trial_28	trial_29	trial_30	trial_31	trial_32	trial_33	trial_34	trial_35	trial_36	trial_37	trial_38	trial_39	trial_40	trial_41	trial_42	trial_43	trial_44	trial_45	trial_46	trial_47	trial_48	trial_49
psi+	NaN	0.0509255	0.057288	0.0374308	0.04532	0.0245791	0.0388234	0.0417401	0.046889	0.0473619	0.0482335	0.0384687	0.0473146	0.0460892	0.0314444	0.0249857	0.0427521	0.0291132	0.0347378	0.0317078	0.0209642	0.0232312	0.0288139	0.0272124	0.0151362	0.0290364	0.0258212	0.0170135	0.0177203	0.0212219	0.0189292	0.0268582	0.015304	0.0197443	0.0235436	0.019162	0.0206787	0.0357836	0.0211724	0.0234738	0.0295979	0.0326205	0.0252637	0.0233151	0.0211506	0.0136275	0.0183604	0.0157887	0.0129825
	NaN	0.0684515	0.0992926	0.110638	0.108368	0.0905422	0.0882238	0.0873664	0.0691363	0.077371	0.091712	0.0842994	0.07718	0.0867595	0.0921616	0.0900059	0.0817713	0.0827747	0.0840078	0.0781072	0.0846514	0.0704101	0.0869111	0.0648797	0.104658	0.0826404	0.0701529	0.0679164	0.0653128	0.0762466	0.0764503	0.0858079	0.0763569	0.0740672	0.0584673	0.0692198	0.0607485	0.0756857	0.0597989	0.0595459	0.0529287	0.0689513	0.0643198	0.0560993	0.0745482	0.063456	0.080422	0.0663587	0.0686795
	NaN	0.0406635	0.0500351	0.0587963	0.0573208	0.0560647	0.067013	0.05108	0.0645993	0.0587376	0.0570478	0.0697647	0.0658579	0.0611617	0.0744982	0.0633858	0.0698916	0.0703983	0.0629933	0.0572341	0.0527843	0.0611261	0.0624419	0.0651963	0.066822	0.0595468	0.0517695	0.0615651	0.0597817	0.0561279	0.0651505	0.052489	0.056641	0.0491514	0.05406	0.0535377	0.0618006	0.0491294	0.0582187	0.0485484	0.0416646	0.0498104	0.0418636	0.0415355	0.0470317	0.0476539	0.049285	0.0524668	0.0485394
	NaN	0.106429	0.0721757	0.0635778	0.0428777	0.0681526	0.0522975	0.0630696	0.0610105	0.0626377	0.0849814	0.0657294	0.0786242	0.0601828	0.06787	0.0860146	0.0582899	0.0762486	0.0705005	0.0710791	0.0773113	0.0716962	0.0631151	0.0487941	0.0591447	0.0735589	0.0649969	0.0664699	0.0851622	0.074005	0.0695593	0.0884074	0.0955143	0.0710641	0.0832794	0.0877982	0.0791494	0.0816383	0.0704833	0.0727045	0.077576	0.0624441	0.073746	0.042305	0.0515521	0.0799713	0.0655073	0.0756592	0.08037
	NaN	0.0695205	0.0818627	0.0761028	0.0880729	0.0920017	0.0713039	0.0777847	0.0856826	0.0755387	0.070824	0.078507	0.0750661	0.0744298	0.0744982	0.0857783	0.063806	0.0704183	0.066801	0.0525604	0.0661986	0.0608519	0.0718854	0.0583934	0.0560859	0.0481184	0.0607796	0.0642636	0.0486612	0.0386544	0.0658901	0.0550719	0.0599362	0.0475194	0.0484807	0.0481026	0.0477117	0.0437144	0.0412003	0.0459314	0.0425586	0.0560321	0.0505677	0.0598154	0.059195	0.0583483	0.0519459	0.0458725	0.0499918
	NaN	0.0830043	0.0768085	0.0890996	0.0830906	0.0859361	0.0806272	0.0946182	0.0695793	0.0866189	0.0664934	0.0653846	0.0784765	0.0775478	0.0631985	0.0671259	0.0703425	0.0457188	0.066885	0.0606028	0.0553419	0.064805	0.0608618	0.0587436	0.0490659	0.049004	0.048894	0.0452497	0.0428362	0.0580864	0.0451348	0.0591079	0.0631631	0.0486783	0.0441494	0.0602159	0.0642607	0.0544911	0.0598083	0.051557	0.0486943	0.0585541	0.0646976	0.072642	0.070585	0.0646462	0.0578127	0.0480335	0.04856
psi-	NaN	0.125853	0.118135	0.126304	0.122142	0.13697	0.124426	0.1308	0.120326	0.12767	0.126169	0.136006	0.136733	0.131558	0.140963	0.13386	0.137677	0.137051	0.141379	0.146956	0.134336	0.130907	0.145964	0.127895	0.130288	0.134849	0.127998	0.126812	0.136323	0.125979	0.125121	0.125758	0.129469	0.119554	0.120386	0.12695	0.137029	0.136584	0.117026	0.121018	0.127012	0.092991	0.0925909	0.0951072	0.11223	0.124373	0.125052	0.124006	0.129719
	NaN	0.0699772	0.0618059	0.0615988	0.0619227	0.0508923	0.0638629	0.0576845	0.0570193	0.0539599	0.0642142	0.0591747	0.0596315	0.0637403	0.0660587	0.0703736	0.0601334	0.064486	0.0663456	0.0704952	0.0659872	0.0686956	0.0565076	0.0680395	0.0648136	0.0632848	0.0685765	0.0546022	0.0599849	0.0590087	0.0572321	0.0664984	0.0603092	0.0503268	0.0545654	0.0589291	0.0578396	0.0576929	0.0628316	0.0567755	0.0522863	0.0358285	0.0388431	0.0518396	0.0441248	0.0511217	0.0523629	0.057287	0.05634
	NaN	0.0348096	0.0328813	0.0336012	0.0319183	0.0324305	0.0363575	0.0403694	0.0423022	0.0430216	0.0409682	0.0391866	0.0394251	0.039146	0.0400615	0.0381545	0.0404753	0.0375015	0.0411476	0.0412198	0.0355932	0.0350989	0.0387149	0.0386335	0.0384731	0.0368449	0.0416416	0.0385695	0.0388467	0.0339152	0.0374731	0.0389377	0.0428476	0.0376607	0.042	0.038178	0.0384739	0.0361689	0.0369075	0.0365424	0.0351036	0.0320419	0.0325655	0.0318285	0.0328864	0.035785	0.0358404	0.0326124	0.0349067
	NaN	0.0637149	0.0643539	0.0541157	0.0651051	0.0537726	0.0563535	0.0537088	0.0578725	0.0590896	0.0571809	0.0540535	0.0615755	0.057911	0.0660215	0.0554949	0.0591447	0.0578189	0.0551917	0.0533771	0.0598864	0.0520375	0.0589894	0.0588946	0.0542296	0.0573378	0.0576638	0.0538982	0.0598201	0.05301	0.0558166	0.0612486	0.0650295	0.0662513	0.0591338	0.0639112	0.0609377	0.0647056	0.0580386	0.0646404	0.0568158	0.0521987	0.0522512	0.0509351	0.0549868	0.0574714	0.0600847	0.0627191	0.0580369
	NaN	0.129991	0.110563	0.0939571	0.0904767	0.0744264	0.086775	0.0853647	0.0866176	0.0822096	0.0951768	0.0776642	0.0998425	0.0945707	0.0815626	0.0827856	0.0869501	0.0916026	0.0987196	0.0860934	0.0869791	0.100103	0.0936488	0.0862821	0.0903163	0.102845	0.0985835	0.100811	0.0952708	0.0921569	0.0969681	0.0865129	0.0902478	0.0908118	0.0922669	0.0961415	0.0896666	0.0981575	0.0980682	0.0970566	0.101703	0.0885922	0.0836106	0.087028	0.0943655	0.101251	0.100865	0.112591	0.10336
	NaN	0.136266	0.131082	0.107955	0.103336	0.10648	0.0981266	0.0979096	0.111173	0.108714	0.122733	0.10827	0.111663	0.106997	0.108131	0.0904819	0.110513	0.105729	0.0915595	0.103084	0.114526	0.106623	0.10572	0.115243	0.0921203	0.107798	0.103989	0.109048	0.108076	0.103751	0.0972596	0.108342	0.107586	0.108348	0.108191	0.090491	0.0926381	0.102735	0.111008	0.105466	0.0961877	0.0805559	0.114319	0.113857	0.0996906	0.117294	0.121295	0.113958	0.112718
Amygdala	trial_ 1	trial_ 2	trial_ 3	trial_ 4	trial_ 5	trial_ 6	trial_ 7	trial_ 8	trial_ 9	trial_10	trial_11	trial_12	trial_13	trial_14	trial_15	trial_16	trial_17	trial_18	trial_19	trial_20	trial_21	trial_22	trial_23	trial_24	trial_25	trial_26	trial_27	trial_28	trial_29	trial_30	trial_31	trial_32	trial_33	trial_34	trial_35	trial_36	trial_37	trial_38	trial_39	trial_40	trial_41	trial_42	trial_43	trial_44	trial_45	trial_46	trial_47	trial_48	trial_49
psi+	NaN	0.0493092	0.0340529	0.0307721	0.0284421	0.0307348	0.0304171	0.0256142	0.0323036	0.0333584	0.027402	0.0286955	0.0275187	0.0297873	0.0312253	0.031989	0.0236416	0.0290799	0.0290545	0.0266819	0.0322678	0.031709	0.0207661	0.0263665	0.0297745	0.0272423	0.0286055	0.0359618	0.0289092	0.0278841	0.0258257	0.0233849	0.0257965	0.0259127	0.0285752	0.0322012	0.0261903	0.0290987	0.0277222	0.0258514	0.027627	0.0292324	0.0255167	0.0213191	0.0272777	0.0273266	0.0265668	0.0277847	0.0287794
	NaN	0.0944482	0.0573617	0.0914484	0.0789503	0.0605112	0.0741969	0.0581086	0.0677248	0.0648298	0.0808305	0.0956494	0.0721605	0.0808221	0.0856506	0.0914831	0.058346	0.0866778	0.0856008	0.0617298	0.084059	0.0718058	0.0764964	0.0621028	0.077187	0.0771075	0.077134	0.0718335	0.0845929	0.0873767	0.0626761	0.070943	0.0591152	0.0604181	0.0666304	0.0828297	0.073588	0.080001	0.0685617	0.0765093	0.0905368	0.0543005	0.0535429	0.0530807	0.0553903	0.0551441	0.0636133	0.0672633	0.0751228
	NaN	0.0853839	0.0905056	0.0663212	0.0677941	0.0947347	0.103518	0.0791132	0.0765668	0.0749134	0.0715754	0.0628916	0.0756428	0.0650878	0.0767975	0.0781273	0.0759567	0.0698936	0.0557867	0.05116	0.0631685	0.0737541	0.0744926	0.0724015	0.0668409	0.0692527	0.0665152	0.065803	0.064924	0.0914055	0.0803587	0.0703157	0.0855806	0.0715489	0.0776636	0.0957729	0.0566952	0.0942368	0.089312	0.0914166	0.0628827	0.0698803	0.0674545	0.0627556	0.0596098	0.0676091	0.0567148	0.0726434	0.0913171
	NaN	0.112692	0.0936981	0.0885969	0.0774251	0.0736429	0.0801539	0.0699413	0.0813035	0.0660961	0.092863	0.0897701	0.0870196	0.082244	0.0876158	0.0838837	0.0772073	0.0908684	0.0757031	0.0883899	0.101392	0.0792618	0.0517892	0.0729208	0.0901206	0.0814177	0.0743803	0.0900142	0.0881883	0.0895768	0.0702039	0.0783006	0.0510397	0.0684023	0.0788678	0.094923	0.091909	0.0955688	0.0683944	0.0728911	0.0768523	0.0666913	0.0694648	0.0703413	0.0618475	0.0767722	0.0679578	0.0742394	0.0790019
psi-	NaN	0.0793544	0.0692007	0.0632441	0.0605314	0.052494	0.0667049	0.0629558	0.0632123	0.0555421	0.0618508	0.058965	0.0632346	0.0688773	0.0650275	0.0588883	0.0625238	0.0616273	0.0646134	0.06377	0.0626535	0.0587133	0.0591457	0.0623385	0.0607424	0.0646195	0.0650082	0.0602326	0.0580082	0.0650859	0.0630722	0.0653255	0.0589418	0.0567514	0.0678108	0.060442	0.0644177	0.0616445	0.0654858	0.0633353	0.0615706	0.0425396	0.0594652	0.0597963	0.0727394	0.0669656	0.0607222	0.0652178	0.0718752
	NaN	0.0529017	0.0634673	0.0564803	0.053046	0.0635705	0.0593977	0.055901	0.0561448	0.0660597	0.0624246	0.0549319	0.0563565	0.0554466	0.0556423	0.0640171	0.0647351	0.0587575	0.0537638	0.0630959	0.0668728	0.0532194	0.0513347	0.0584915	0.0562285	0.0617055	0.064447	0.0586406	0.0528175	0.0554641	0.0637915	0.0607399	0.070537	0.0629455	0.0656346	0.0677507	0.0640286	0.0569155	0.064	0.0565192	0.0616623	0.0480204	0.0518746	0.053461	0.0586999	0.0548104	0.0629844	0.0576215	0.063754
	NaN	0.0846531	0.0765288	0.0815994	0.0642387	0.0650194	0.0637691	0.0676698	0.0597602	0.0672958	0.0603599	0.0703289	0.0490685	0.0759937	0.0746327	0.061015	0.0657016	0.0572824	0.0620135	0.0574713	0.0599092	0.0836039	0.066155	0.0732246	0.0508663	0.0548109	0.0581081	0.0710213	0.0644763	0.0791862	0.0700628	0.0709956	0.0566586	0.0719771	0.0575367	0.0705753	0.0636835	0.0677807	0.0605293	0.0408948	0.0599639	0.0591433	0.0635458	0.0541561	0.057289	0.0489663	0.0709354	0.0611878	0.0471092
	NaN	0.0319528	0.0541757	0.051072	0.0558988	0.0658609	0.0667888	0.0613424	0.060484	0.064467	0.0671474	0.0704118	0.0721056	0.0678351	0.0683132	0.0682661	0.0702243	0.0575718	0.0684286	0.0663536	0.0694342	0.0618837	0.0657563	0.0631168	0.0642137	0.0616116	0.0625076	0.0694356	0.0715843	0.0644777	0.0678575	0.0687761	0.0731977	0.0702269	0.0729836	0.0666092	0.0705189	0.0664167	0.0681105	0.066479	0.069787	0.0602972	0.0587106	0.0571113	0.0543263	0.0578036	0.056554	0.0605694	0.0684157
VS	trial_ 1	trial_ 2	trial_ 3	trial_ 4	trial_ 5	trial_ 6	trial_ 7	trial_ 8	trial_ 9	trial_10	trial_11	trial_12	trial_13	trial_14	trial_15	trial_16	trial_17	trial_18	trial_19	trial_20	trial_21	trial_22	trial_23	trial_24	trial_25	trial_26	trial_27	trial_28	trial_29	trial_30	trial_31	trial_32	trial_33	trial_34	trial_35	trial_36	trial_37	trial_38	trial_39	trial_40	trial_41	trial_42	trial_43	trial_44	trial_45	trial_46	trial_47	trial_48	trial_49
psi+	NaN	0.0431345	0.0343099	0.0377643	0.0317874	0.0285832	0.0306298	0.0280732	0.0300337	0.0277943	0.0246417	0.0293749	0.0300227	0.0296075	0.0299121	0.0309801	0.0279638	0.0283611	0.0256546	0.0249081	0.0280281	0.030558	0.0254376	0.0246863	0.0267547	0.0244873	0.0273334	0.023904	0.0253291	0.0249	0.028017	0.02203	0.0213319	0.0260082	0.024525	0.0222479	0.0241299	0.0167161	0.0187966	0.0222835	0.0179899	0.0257587	0.0223589	0.0198257	0.017672	0.0242392	0.0218985	0.0219485	0.023749
	NaN	0.0518284	0.0311274	0.0351999	0.0347723	0.0274656	0.0274803	0.031768	0.029259	0.0284917	0.0272829	0.0303878	0.0258659	0.0412888	0.0288006	0.0343779	0.0299969	0.0288066	0.0202807	0.0210268	0.0273887	0.0284067	0.0273474	0.0234035	0.0329626	0.030228	0.0280996	0.0357484	0.0334409	0.0283082	0.0266734	0.0285818	0.0233437	0.02688	0.0208846	0.0221227	0.0235505	0.0255923	0.0246333	0.0334712	0.0222929	0.0176874	0.0234332	0.0258794	0.0245581	0.022162	0.0239195	0.020334	0.0329515
	NaN	0.0404133	0.0325892	0.0373739	0.0206648	0.0286394	0.0165969	0.0315855	0.0139337	0.0225925	0.0345057	0.028789	0.0180684	0.022516	0.0268031	0.0216802	0.0271826	0.0265071	0.0290921	0.0212197	0.0232717	0.0111463	0.0235097	0.0157156	0.0282063	0.0244951	0.0256929	0.0157778	0.0291695	0.0265229	0.0202601	0.0214832	0.0223949	0.022926	0.0296357	0.0173492	0.0320744	0.0204026	0.021651	0.0214036	0.0226378	0.0172486	0.014676	0.0172345	0.0216914	0.0188153	0.0269061	0.0220041	0.016392
psi-	NaN	0.107351	0.100265	0.0778071	0.0943047	0.0781174	0.0867852	0.0895861	0.0826648	0.0865054	0.0867461	0.0751269	0.0824087	0.0916097	0.0818998	0.0806925	0.0800115	0.0814699	0.0789249	0.0875657	0.0840213	0.079352	0.0858432	0.0791498	0.0853058	0.0838024	0.0791441	0.0828563	0.0765932	0.0858009	0.0817115	0.0716935	0.0760109	0.0871843	0.0841495	0.0948373	0.0857072	0.0810623	0.0828256	0.0869823	0.0837022	0.0751701	0.0745809	0.0837712	0.0801963	0.0856933	0.086654	0.080089	0.0934914
	NaN	0.0804658	0.079244	0.0714254	0.0630059	0.0822319	0.0920244	0.0880522	0.0837593	0.0914817	0.0849556	0.0848569	0.0858635	0.0853003	0.0860744	0.0917272	0.0987103	0.0845831	0.0860669	0.0847499	0.0815847	0.0875718	0.0855433	0.0964548	0.0768566	0.0758832	0.100106	0.0790543	0.0902572	0.089296	0.0839897	0.0862628	0.0916374	0.0868764	0.0842049	0.0900892	0.0804207	0.0743197	0.0862412	0.0888266	0.0877343	0.0628698	0.0818246	0.0925289	0.0905441	0.0890222	0.0936947	0.0910529	0.087169
	NaN	0.146533	0.0959217	0.0930348	0.0912538	0.0999378	0.103367	0.106643	0.0858915	0.0869146	0.0918905	0.0906745	0.0959746	0.107123	0.107549	0.110824	0.0971018	0.091321	0.0953178	0.0901808	0.0953625	0.0902775	0.0961743	0.096683	0.09326	0.0971161	0.0954613	0.0882192	0.0898899	0.081676	0.0895408	0.0935359	0.110904	0.100382	0.0869001	0.101796	0.0947466	0.0963482	0.0831817	0.0788137	0.102333	0.0757144	0.0842506	0.0961598	0.0969479	0.11056	0.0937883	0.09327	0.104394
Inset data
Controls	-0.1025	0.011	0.0187	0.0152	-0.0492	-0.0627
Amygdala	-0.019	0.0274	0.0326	0.0193
VS	-0.0663	-0.0597	-0.0789
[truncated: 31 more columns]

## Sheet: Figure4
Figure 4a
What-only						What/Where
control:	0.8874	0.601	0.5682	0.7768		control:	0.6094	0.6836	0.6999	0.5367	0.4886	0.4766	0.7047	0.6094	0.6865	0.5343	0.4873
amygdala:	0.8238	0.6442	0.5067	0.4618		amygdala:	0.4349	0.7048	0.5871	0.752
VS:	0.518	0.2368	0.6166			VS:	0.396	0.4782	0.3856
Figure 4b
control:	beta_stim	4.86	5.6596	4.4223	6.3645	5.9311	7.0033	9.2377	7.5991	4.452	11.8128	7.5378	11.0302	10.9347	11.8199	6.2858	10.0157	11.2064	8.9328	6.6872	5.8589	5.5627	5.8245	4.9821	4.8913	6.3954	5.8351	7.2148	5.0588	5.1208	5.3131	6.8382	5.084	4.2056	4.5442	4.9301	6.2669	6.0446	5.0534	6.6967	4.9322	6.3026	4.1694	56.8003	8.8055	56.8047	14.6252	56.8112	14.392
	beta_act	0.6166	0.718	0.561	0.8074	0.7525	0.8885	1.172	0.9641	0.5648	1.4986	0.9563	1.3994	1.3872	1.4995	0.7975	1.2706	1.4217	1.1333	0.8484	0.7433	0.7057	3.8676	3.3082	3.2479	4.2466	3.8746	4.7907	3.3591	3.4003	3.528	4.5407	3.3759	2.7926	3.0174	3.2736	4.1613	4.0137	3.3555	4.4467	3.275	4.185	2.7685	43.17	6.6924	43.1734	11.1156	43.1783	10.9384
amygdala:	beta_stim	11.4148	8.183	11.5988	11.7625	10.3439	11.1176	10.0889	8.6188	7.3093	12.9479	17.4809	6.6601	11.5171	12.0249	29.3604	8.4174	19.5923	7.9377	7.5976	15.0141	8.8534	15.3135	26.4439	9.8639	7.1206	6.8679	7.2257	28.8352	18.2452	6.1364	3.3858	3.516	3.6647	2.9461	3.9919	2.8842	3.1291	3.2503	3.568	7.7714	3.001	3.2483	3.3841	3.0776	3.6412	3.894	6.8706	5.5974
	beta_act	2.4407	1.7497	2.4801	2.5151	2.2118	2.3772	2.1572	1.8429	1.5629	2.7685	3.7378	1.4241	2.4626	2.5712	6.2779	1.7998	4.1893	1.6973	1.6245	3.2104	1.8931	3.2744	5.6543	2.1091	1.5225	1.4685	1.545	6.1656	3.9012	1.3121	3.9463	4.098	4.2714	3.4339	4.6528	3.3617	3.6471	3.7884	4.1587	9.0579	3.4978	3.7861	3.9443	3.5871	2.0108	2.1504	3.7942	3.0911
VS:	beta_stim	4.4644	5.3404	5.5071	6.2393	3.3106	3.6359	5.3341	3.2646	3.3847	2.5007	5.0154	2.9458	2.9447	3.2231	2.8578	2.6533	4.8386	4.0749	4.5265	3.9875	3.864	4.82	3.4449	3.1191	4.6419	3.9632	5.3399	3.3129	2.0427	6.0346	3.0158	3.9579	3.9075	6.5953	5.8344	5.8712	3.8783	3.1679	4.5476	4.7967	3.8376	3.954	4.8901	5.2216	4.5167	4.1481	5.7053	3.581
	beta_act	4.1534	4.9683	5.1234	5.8046	3.08	3.3825	4.9625	3.0372	3.1489	2.3265	4.6659	2.7406	2.7396	2.9985	2.6587	2.4684	4.5015	3.791	4.2111	3.7097	3.5948	4.4842	3.2049	2.9018	4.3185	12.7731	17.21	10.6771	6.5835	19.4487	9.7195	12.756	12.5933	21.2561	18.8037	18.9223	12.4994	10.2099	14.6563	15.4591	12.3682	12.7433	15.7603	16.8287	14.5568	13.3688	18.3876	11.5411
Inset	control:	4.2434	4.9416	3.8613	5.5571	5.1786	6.1149	8.0657	6.6351	3.8872	10.3141	6.5815	9.6309	9.5474	10.3204	5.4884	8.745	9.7847	7.7996	5.8388	5.1156	4.857	1.957	1.6739	1.6434	2.1488	1.9605	2.4241	1.6997	1.7205	1.7851	2.2975	1.7082	1.413	1.5268	1.6564	2.1056	2.0309	1.6979	2.25	1.6571	2.1176	1.4009	13.6303	2.113	13.6313	3.5096	13.6329	3.4536
	amygdala:	8.974	6.4333	9.1187	9.2474	8.1321	8.7404	7.9317	6.7759	5.7464	10.1793	13.7431	5.236	9.0545	9.4537	23.0825	6.6176	15.4031	6.2405	5.973	11.8038	6.9603	12.0392	20.7896	7.7548	5.5981	5.3994	5.6807	22.6696	14.3439	4.8243	-0.5605	-0.5821	-0.6067	-0.4877	-0.6609	-0.4775	-0.518	-0.5381	-0.5907	-1.2865	-0.4968	-0.5378	-0.5602	-0.5095	1.6304	1.7436	3.0764	2.5063
	VS:	0.3111	0.3721	0.3837	0.4347	0.2307	0.2533	0.3716	0.2275	0.2358	0.1742	0.3494	0.2052	0.2052	0.2246	0.1991	0.1849	0.3371	0.2839	0.3154	0.2778	0.2692	0.3358	0.24	0.2173	0.3234	-8.8099	-11.8701	-7.3642	-4.5408	-13.4142	-6.7037	-8.7981	-8.6859	-14.6608	-12.9693	-13.0511	-8.6211	-7.042	-10.1088	-10.6625	-8.5306	-8.7893	-10.8702	-11.6071	-10.0401	-9.2207	-12.6823	-7.9601
Figure 4c
control:	beta_stim	8.0046	9.7494	10.7967	11.1811	10.3011	10.3255	11.5661	10.638	10.0716	11.7969	8.8903	11.8123	9.4576	8.8406	8.3732	10.3371	10.4153	10.0937	9.9157	9.5036	9.1127	13.0531	8.1239	11.6114	12.0799	10.3906	8.0353	22.8348	60.9393	9.4402	11.5561	8.7013	7.2865	10.1986	9.3315	10.6374	10.0578	7.9016	11.0721	11.5868	10.0954	10.065	9.9809	11.0594	10.2263	10.3297	10.3489	10.857
	beta_act	5.1305	6.2488	6.9201	7.1665	6.6024	6.6181	7.4132	6.8184	6.4553	7.5612	5.6982	7.5711	6.0618	5.6663	5.3668	6.6255	6.6756	6.4695	6.3554	6.0913	5.8407	8.3664	5.207	7.4423	7.7426	6.6598	5.1502	14.6359	39.0589	6.0507	7.4068	5.5771	3.3725	4.7204	4.3191	4.9235	4.6552	3.6572	5.1247	5.3629	4.6726	4.6585	4.6197	5.1188	4.7332	4.7811	4.79	5.0251
amygdala:	beta_stim	5.4165	4.5995	5.3463	4.9736	4.8808	3.8259	3.3566	6.0342	4.9675	2.9895	4.9103	5.8514	5.2219	4.9002	6.1967	4.5161	5.2368	4.6068	4.5364	6.5031	5.0726	3.91	3.8092	3.8073	5.6647	4.4502	3.8443	4.9923	4.8545	8.673	9.6908	14.1879	9.7896	11.8556	8.854	7.5842	7.7307	9.7227	8.9482	9.147	9.3404	8.1656	8.6563	9.563	15.5441	7.0534	10.3221	9.1617
	beta_act	7.0379	5.9763	6.9467	6.4624	6.3418	4.9711	4.3614	7.8404	6.4545	3.8844	6.3801	7.6029	6.785	6.367	8.0516	5.868	6.8044	5.9858	5.8943	8.4497	6.591	5.0804	4.9495	4.947	7.3603	5.7823	4.995	6.4867	6.3077	3.6329	4.0592	5.9429	4.1006	4.966	3.7087	3.1768	3.2382	4.0726	3.7482	3.8314	3.9124	3.4204	3.6259	4.0057	6.511	2.9545	4.3236	3.8376
VS:	beta_stim	3.3879	3.9597	4.3313	4.9609	3.1087	2.8091	3.6621	2.9427	3.7318	3.0199	3.2764	3.9414	3.9819	4.0568	5.2977	4.2048	5.5471	5.5356	3.7523	3.9475	3.7952	4.5193	5.2086	5.2982	4.7829	3.9168	4.6162	3.6987	6.2751	4.0079	4.4624	2.7622	2.0279	2.3313	1.9351	2.7069	2.7596	2.3392	1.8211	2.9387	2.3853	3.1962	2.4679	2.5885	3.2505	3.4519	2.6235	2.2406
	beta_act	3.6962	4.32	4.7254	5.4123	3.3915	3.0647	3.9953	3.2105	4.0714	3.2947	3.5746	4.3001	4.3442	4.4259	5.7797	4.5874	6.0518	6.0393	4.0937	4.3067	4.1405	4.9305	5.6826	5.7803	5.2181	4.2732	5.0363	4.0353	6.8461	4.3726	4.8684	4.4009	3.2309	3.7144	3.0832	4.3127	4.3968	3.727	2.9015	4.6821	3.8004	5.0924	3.9319	4.1242	5.179	5.4998	4.1799	3.5698
Inset	control:	2.8741	3.5005	3.8766	4.0146	3.6986	3.7074	4.1528	3.8196	3.6162	4.2357	3.1921	4.2413	3.3958	3.1742	3.0064	3.7116	3.7396	3.6242	3.5603	3.4123	3.2719	4.6868	2.9169	4.1691	4.3373	3.7308	2.8851	8.1989	21.8805	3.3895	4.1492	3.1242	3.9139	5.4782	5.0124	5.7139	5.4025	4.2444	5.9474	6.2239	5.4228	5.4064	5.3613	5.9406	5.4931	5.5486	5.5589	5.8319
	amygdala:	-1.6214	-1.3768	-1.6004	-1.4888	-1.461	-1.1452	-1.0048	-1.8063	-1.487	-0.8949	-1.4698	-1.7516	-1.5631	-1.4668	-1.8549	-1.3519	-1.5676	-1.379	-1.3579	-1.9466	-1.5184	-1.1704	-1.1403	-1.1397	-1.6957	-1.3321	-1.1508	-1.4944	-1.4532	5.0401	5.6316	8.245	5.689	6.8896	5.1453	4.4074	4.4925	5.6501	5.2001	5.3156	5.428	4.7453	5.0304	5.5573	9.0331	4.099	5.9985	5.3241
	VS:	-0.3083	-0.3603	-0.3941	-0.4514	-0.2829	-0.2556	-0.3332	-0.2678	-0.3396	-0.2748	-0.2981	-0.3586	-0.3623	-0.3691	-0.482	-0.3826	-0.5047	-0.5037	-0.3414	-0.3592	-0.3453	-0.4112	-0.4739	-0.4821	-0.4352	-0.3564	-0.42	-0.3366	-0.571	-0.3647	-0.406	-1.6387	-1.2031	-1.3831	-1.148	-1.6059	-1.6372	-1.3878	-1.0804	-1.7434	-1.4151	-1.8962	-1.4641	-1.5357	-1.9284	-2.0479	-1.5564	-1.3292
Figure 4d
trial_ 1	trial_ 2	trial_ 3	trial_ 4	trial_ 5	trial_ 6	trial_ 7	trial_ 8	trial_ 9	trial_10	trial_11	trial_12	trial_13	trial_14	trial_15	trial_16	trial_17	trial_18	trial_19	trial_20	trial_21	trial_22	trial_23	trial_24	trial_25	trial_26	trial_27	trial_28	trial_29	trial_30	trial_31	trial_32	trial_33	trial_34	trial_35	trial_36	trial_37	trial_38	trial_39	trial_40	trial_41	trial_42	trial_43	trial_44	trial_45	trial_46	trial_47	trial_48	trial_49	trial_50
0	0	0.00341824	0.0106447	0.0192031	0.0280112	0.0368958	0.0447852	0.0526141	0.0596306	0.0662728	0.0722662	0.0775103	0.0827409	0.0875915	0.0918743	0.0963152	0.100079	0.103742	0.107562	0.110675	0.113472	0.116125	0.118389	0.120916	0.123337	0.125347	0.127428	0.129467	0.131452	0.133587	0.135323	0.137165	0.138916	0.140705	0.141896	0.142817	0.144401	0.145084	0.146142	0.1477	0.148372	0.144932	0.140303	0.136448	0.133882	0.132779	0.132799	0.132895	0.133437
0.0731707	0.0731707	0.0753354	0.080742	0.087149	0.0938899	0.100917	0.10717	0.113634	0.119287	0.124765	0.129341	0.133818	0.138594	0.142873	0.147109	0.151069	0.154792	0.15847	0.161899	0.165172	0.167988	0.170768	0.173439	0.176144	0.178605	0.180326	0.182192	0.18409	0.186254	0.188655	0.190255	0.192679	0.19485	0.196945	0.198829	0.200293	0.202246	0.203633	0.20521	0.20695	0.208088	0.204257	0.198914	0.19453	0.191517	0.189619	0.188759	0.188606	0.188978
0.142857	0.142857	0.144101	0.147878	0.152413	0.157342	0.162861	0.168147	0.173193	0.178011	0.182999	0.187509	0.191695	0.195956	0.200407	0.204315	0.208024	0.211735	0.215086	0.218831	0.222014	0.224955	0.228139	0.230768	0.233613	0.236363	0.238986	0.241483	0.243832	0.246452	0.249285	0.25194	0.255253	0.257859	0.260647	0.262949	0.264943	0.267285	0.269261	0.272012	0.274256	0.276398	0.272359	0.266602	0.261391	0.257696	0.255086	0.253821	0.253112	0.254244
0.209302	0.209302	0.20982	0.212471	0.215688	0.219647	0.22447	0.229421	0.234414	0.239604	0.244403	0.249196	0.253581	0.258054	0.263148	0.26778	0.272183	0.276342	0.280696	0.28492	0.289008	0.293149	0.297287	0.301197	0.305014	0.308633	0.312389	0.315582	0.318865	0.322676	0.325945	0.329362	0.333451	0.337326	0.341031	0.344192	0.347696	0.350857	0.353617	0.356678	0.359887	0.362777	0.358433	0.351961	0.345597	0.340804	0.337428	0.335151	0.334376	0.334785
0.247946	0.247946	0.248396	0.250647	0.253669	0.25733	0.262184	0.266851	0.271963	0.27726	0.282346	0.28755	0.292282	0.297188	0.302453	0.30801	0.312986	0.318212	0.323243	0.328332	0.333319	0.338097	0.342527	0.347335	0.351772	0.355841	0.359958	0.363919	0.367854	0.371953	0.375809	0.379692	0.383827	0.388297	0.392604	0.396192	0.400116	0.403714	0.407025	0.410898	0.414821	0.418041	0.413175	0.406043	0.398803	0.393441	0.390042	0.387192	0.385972	0.386468
0.272727	0.272727	0.273002	0.275079	0.278184	0.281943	0.286478	0.291299	0.296485	0.301801	0.30739	0.312827	0.317956	0.323492	0.329177	0.335109	0.340776	0.346471	0.351993	0.357506	0.362677	0.367578	0.372186	0.377369	0.382226	0.387125	0.391873	0.396287	0.400833	0.405204	0.409734	0.414053	0.418671	0.423552	0.42802	0.432168	0.436775	0.441232	0.444781	0.448449	0.452729	0.45686	0.45176	0.444259	0.43627	0.430466	0.426512	0.423615	0.422453	0.422765
0.333333	0.333333	0.334011	0.336146	0.339367	0.343762	0.349468	0.355375	0.361402	0.368057	0.374902	0.38196	0.388842	0.395787	0.403117	0.410381	0.417864	0.424654	0.431548	0.439124	0.445388	0.45148	0.457688	0.463553	0.469183	0.474592	0.480354	0.485878	0.491446	0.496877	0.502029	0.507337	0.512715	0.518175	0.523302	0.527931	0.532815	0.537828	0.54223	0.546451	0.550184	0.55436	0.548573	0.539446	0.530011	0.52288	0.518197	0.515053	0.514366	0.514697
0.391304	0.391304	0.392587	0.395109	0.39955	0.405012	0.411966	0.419355	0.428154	0.436392	0.444971	0.453898	0.462282	0.47103	0.479966	0.487847	0.496003	0.504171	0.512636	0.520885	0.52854	0.535214	0.542368	0.549494	0.55622	0.562271	0.568346	0.574033	0.579392	0.584816	0.590068	0.595604	0.600698	0.605776	0.61037	0.614767	0.619551	0.624438	0.628579	0.632371	0.636632	0.640528	0.633709	0.623409	0.612706	0.604652	0.599471	0.596177	0.594879	0.595374
0.446809	0.446809	0.448649	0.452806	0.458805	0.466688	0.476326	0.486489	0.497173	0.507842	0.517781	0.527881	0.538115	0.547958	0.5583	0.567701	0.577323	0.586351	0.595293	0.603798	0.61182	0.619141	0.626372	0.633445	0.640005	0.646149	0.651833	0.657468	0.662514	0.667617	0.6722	0.676747	0.68124	0.685348	0.688855	0.692658	0.696581	0.70001	0.703097	0.705836	0.708719	0.711636	0.704029	0.692809	0.681635	0.673066	0.66711	0.663285	0.661341	0.661625
0.451104	0.451104	0.452838	0.457203	0.463517	0.472023	0.482248	0.492611	0.503119	0.51396	0.524372	0.53435	0.544495	0.554308	0.563974	0.57322	0.582486	0.591149	0.600181	0.608555	0.61649	0.623622	0.630685	0.637778	0.644424	0.649984	0.655623	0.660884	0.665643	0.670551	0.675161	0.679746	0.683611	0.687986	0.691558	0.695547	0.699279	0.702957	0.706064	0.708827	0.711768	0.714766	0.707379	0.696417	0.685181	0.676453	0.670438	0.666332	0.664436	0.664537
0.5	0.5	0.502732	0.50823	0.51638	0.526353	0.537873	0.54951	0.561473	0.573347	0.585262	0.596674	0.607856	0.618343	0.628513	0.637657	0.647057	0.655957	0.664675	0.672383	0.679453	0.68629	0.692741	0.698826	0.704374	0.709607	0.714371	0.719112	0.723171	0.72691	0.730618	0.734069	0.737449	0.740764	0.743791	0.746831	0.749435	0.751709	0.753853	0.755843	0.757595	0.759369	0.751733	0.740422	0.728959	0.720081	0.71409	0.710045	0.70796	0.707785
0.55102	0.55102	0.554181	0.560843	0.570641	0.582334	0.595105	0.608338	0.621046	0.633655	0.645723	0.65726	0.66833	0.678333	0.688093	0.696793	0.705571	0.713428	0.721018	0.727786	0.734229	0.740043	0.745139	0.750297	0.754723	0.758936	0.762715	0.766349	0.769522	0.772469	0.775158	0.777758	0.779932	0.782013	0.783837	0.785904	0.787791	0.78915	0.790715	0.791841	0.792624	0.793556	0.786152	0.775206	0.764326	0.755607	0.749738	0.745717	0.743682	0.743208
0.6	0.6	0.603741	0.611317	0.621999	0.63428	0.646781	0.65974	0.672468	0.684917	0.696146	0.706778	0.717007	0.726161	0.734543	0.742424	0.749785	0.756979	0.763265	0.768674	0.773894	0.778907	0.78318	0.787145	0.790526	0.793873	0.796782	0.79949	0.801784	0.80396	0.805944	0.807862	0.809637	0.811008	0.812169	0.813632	0.814705	0.815617	0.816736	0.817581	0.818216	0.818859	0.811743	0.801317	0.791028	0.782746	0.777043	0.773407	0.771593	0.771413
0.647059	0.647059	0.650944	0.658671	0.669254	0.680863	0.692993	0.705186	0.716899	0.728568	0.738795	0.748059	0.756949	0.765205	0.772686	0.779392	0.785758	0.791731	0.796969	0.80131	0.805724	0.809649	0.813044	0.816118	0.818652	0.821133	0.823295	0.825299	0.827104	0.828824	0.830359	0.831772	0.833004	0.834038	0.834869	0.835879	0.836733	0.837453	0.838254	0.838842	0.839292	0.83973	0.833189	0.823552	0.813769	0.806059	0.800695	0.797303	0.795727	0.795495
0.692308	0.692308	0.69622	0.703653	0.713575	0.724464	0.735362	0.746072	0.756436	0.766388	0.775274	0.783227	0.790872	0.797896	0.80436	0.810077	0.815312	0.820162	0.824491	0.828152	0.831704	0.834878	0.837552	0.840067	0.842163	0.844141	0.845994	0.847555	0.848925	0.850253	0.851476	0.852545	0.853501	0.854342	0.854993	0.855823	0.856468	0.856985	0.857561	0.857943	0.858212	0.858497	0.852402	0.843575	0.834617	0.827585	0.82272	0.819469	0.817916	0.81776
0.735849	0.735849	0.739516	0.746025	0.754728	0.764175	0.773713	0.783014	0.791889	0.800418	0.807989	0.814825	0.821226	0.827188	0.832526	0.837353	0.841679	0.845735	0.84936	0.852278	0.85523	0.857784	0.860026	0.862094	0.863717	0.865341	0.866799	0.868017	0.869074	0.870066	0.871081	0.872048	0.872813	0.873436	0.873902	0.874551	0.874973	0.875498	0.876047	0.876341	0.876522	0.876796	0.871323	0.863197	0.854912	0.848338	0.843661	0.840905	0.839486	0.839411
0.777778	0.777778	0.781017	0.78665	0.793946	0.801805	0.809555	0.8174	0.824944	0.832008	0.838301	0.843866	0.84922	0.854071	0.858494	0.862433	0.865969	0.869302	0.872246	0.874638	0.87698	0.879071	0.880848	0.882513	0.883859	0.885171	0.886256	0.887252	0.88816	0.888994	0.889855	0.890637	0.891194	0.891654	0.892041	0.892534	0.892841	0.893272	0.893736	0.893919	0.89408	0.894291	0.889363	0.881909	0.874516	0.868702	0.864492	0.861904	0.860644	0.860449
0.818182	0.818182	0.820799	0.825096	0.830784	0.837079	0.843277	0.849528	0.855576	0.861249	0.866321	0.870903	0.875184	0.879086	0.882675	0.885821	0.888696	0.891329	0.893618	0.895546	0.897446	0.899093	0.90054	0.901863	0.902945	0.903975	0.904949	0.905745	0.906435	0.907096	0.9078	0.908431	0.908938	0.909271	0.90956	0.909984	0.910247	0.910576	0.910944	0.911071	0.911174	0.911357	0.906846	0.900088	0.893251	0.887992	0.884218	0.881919	0.880785	0.880644
0.857143	0.857143	0.859131	0.86226	0.866359	0.871026	0.875719	0.880443	0.885146	0.889502	0.893325	0.896823	0.900149	0.903093	0.905808	0.908235	0.910454	0.912517	0.914338	0.915836	0.917273	0.91857	0.91971	0.920718	0.921566	0.92237	0.92311	0.923696	0.924247	0.924769	0.925297	0.925745	0.926118	0.926336	0.926514	0.926852	0.927131	0.927379	0.927697	0.927794	0.927873	0.92802	0.92397	0.917932	0.911822	0.907075	0.903752	0.901742	0.900803	0.900682
0.894737	0.894737	0.895952	0.89787	0.900552	0.903743	0.90696	0.910197	0.91354	0.916591	0.919275	0.921764	0.924139	0.926277	0.928225	0.929969	0.931558	0.933093	0.934406	0.935507	0.936587	0.937498	0.938332	0.939096	0.939694	0.940296	0.940836	0.941291	0.941669	0.942079	0.942456	0.942831	0.943079	0.943218	0.943373	0.94362	0.943816	0.94403	0.944254	0.944281	0.944308	0.94442	0.940846	0.935588	0.930104	0.925837	0.922801	0.921037	0.920231	0.920195
0.931034	0.931034	0.931529	0.932275	0.933529	0.935148	0.93685	0.938725	0.940675	0.942609	0.944274	0.945756	0.947258	0.948586	0.949774	0.950927	0.952018	0.953029	0.953904	0.95463	0.955295	0.955869	0.956419	0.956915	0.957336	0.957729	0.958078	0.958324	0.958624	0.95891	0.959156	0.959347	0.959497	0.959595	0.959692	0.959837	0.959994	0.96018	0.960351	0.960376	0.960414	0.960478	0.957383	0.952718	0.947831	0.944157	0.941666	0.940201	0.939401	0.939429
0.966102	0.966102	0.965877	0.965382	0.965251	0.96551	0.965963	0.966555	0.967272	0.968005	0.968691	0.96927	0.969927	0.970468	0.971014	0.971533	0.972042	0.972588	0.97302	0.973332	0.973614	0.973865	0.974153	0.974398	0.974597	0.974764	0.974932	0.975049	0.975184	0.975385	0.975548	0.975691	0.975797	0.975827	0.975823	0.975898	0.975995	0.976142	0.976233	0.97623	0.976177	0.976179	0.973526	0.969491	0.965328	0.962048	0.959831	0.958465	0.957791	0.957842
1	1	0.999075	0.997519	0.996078	0.994905	0.994048	0.993423	0.99305	0.992696	0.992411	0.992071	0.991961	0.991815	0.991662	0.991603	0.991563	0.991625	0.991595	0.991571	0.991531	0.991458	0.99149	0.991538	0.991551	0.991577	0.991572	0.991523	0.991539	0.991596	0.991639	0.991639	0.991645	0.991621	0.991574	0.991572	0.991618	0.991726	0.991802	0.991777	0.991726	0.991704	0.989515	0.98597	0.982355	0.979695	0.977879	0.976812	0.976215	0.976205
dPsi_dat1	dPsi_dat2	dPsi_dat3	dPsi_dat4	dPsi_dat5	dPsi_dat6	dPsi_dat7	dPsi_dat8	dPsi_dat9	dPsi_dat10	dPsi_dat11	dPsi_dat12	dPsi_dat13	dPsi_dat14	dPsi_dat15	dPsi_dat16	dPsi_dat17	dPsi_dat18	dPsi_dat19	dPsi_dat20	dPsi_dat21	dPsi_dat22	dPsi_dat23	dPsi_dat24	dPsi_dat25	dPsi_dat26	dPsi_dat27	dPsi_dat28	dPsi_dat29	dPsi_dat30	dPsi_dat31	dPsi_dat32	dPsi_dat33	dPsi_dat34	dPsi_dat35	dPsi_dat36	dPsi_dat37	dPsi_dat38	dPsi_dat39	dPsi_dat40	dPsi_dat41	dPsi_dat42	dPsi_dat43	dPsi_dat44	dPsi_dat45	dPsi_dat46	dPsi_dat47	dPsi_dat48	dPsi_dat49	dPsi_dat50
NaN	0.039245	-0.067826	-0.079911	-0.0874922	-0.0867309	-0.0855288	-0.0837075	-0.0816528	-0.0788272	-0.0781604	-0.0767324	-0.0757876	-0.0747934	-0.073638	-0.0729074	-0.0730613	-0.0701425	-0.0705238	-0.0715264	-0.0712338	-0.0709421	-0.0699034	-0.0679193	-0.0671336	-0.0693123	-0.0695921	-0.0674748	-0.0673683	-0.0667619	-0.0675435	-0.0674474	-0.0665894	-0.0664273	-0.0677527	-0.0678442	-0.0645007	-0.066638	-0.0651024	-0.0645694	-0.0675071	-0.059137	-0.0581027	-0.0614426	-0.0619755	-0.0644783	-0.0650232	-0.0669418	-0.0662059	-0.065596
NaN	-0.0122	-0.0202261	-0.0264065	-0.0324559	-0.0396121	-0.0437128	-0.0445462	-0.0462428	-0.0452601	-0.0467536	-0.0446646	-0.0446295	-0.0448669	-0.043671	-0.0437303	-0.0427971	-0.0412626	-0.0424911	-0.0424389	-0.0426234	-0.0416729	-0.0408487	-0.0406651	-0.0408677	-0.0421327	-0.041355	-0.0415711	-0.0399967	-0.0399224	-0.0421048	-0.0397854	-0.0400867	-0.0410389	-0.0406136	-0.0406673	-0.038447	-0.0407455	-0.0389957	-0.0393704	-0.0403621	-0.0336021	-0.0338603	-0.0354143	-0.0363555	-0.0392647	-0.0404376	-0.0401765	-0.0400029	-0.0389899
NaN	-0.0081863	-0.0182854	-0.022391	-0.0279808	-0.0331877	-0.0345579	-0.035693	-0.0368608	-0.036093	-0.0363696	-0.0352371	-0.0349673	-0.0345594	-0.033746	-0.0338453	-0.0335188	-0.0326046	-0.0307586	-0.0317577	-0.0313029	-0.0305575	-0.030522	-0.0290046	-0.0300025	-0.0295909	-0.029197	-0.0292102	-0.0274985	-0.0266112	-0.0280002	-0.0255552	-0.0268464	-0.0259026	-0.0270467	-0.026657	-0.025311	-0.026433	-0.0241439	-0.0249165	-0.0244864	-0.0226588	-0.0225806	-0.0237893	-0.0237086	-0.0268608	-0.0266258	-0.0282937	-0.0261515	-0.0267738
NaN	-0.00401973	-0.0149826	-0.0184618	-0.0220881	-0.0256731	-0.0269968	-0.0291595	-0.028385	-0.0282957	-0.0279528	-0.0273371	-0.0270923	-0.0248873	-0.0244728	-0.0246509	-0.0241479	-0.0228878	-0.0224289	-0.0220903	-0.0212481	-0.0200369	-0.0206158	-0.0195778	-0.0202009	-0.0189707	-0.017585	-0.0179347	-0.0160742	-0.0163467	-0.0163874	-0.0148298	-0.0142187	-0.0148444	-0.0145178	-0.0129896	-0.0134723	-0.0134501	-0.012446	-0.0116425	-0.0120536	-0.0124602	-0.0130996	-0.0150794	-0.0144324	-0.0153537	-0.0162906	-0.0148401	-0.0143259	-0.013073
NaN	-0.000780855	-0.0130018	-0.015811	-0.0190402	-0.0220261	-0.0244553	-0.0242071	-0.0235235	-0.0237757	-0.0224405	-0.021929	-0.0212758	-0.0197179	-0.0182605	-0.0199287	-0.0175026	-0.0168512	-0.0152601	-0.0155394	-0.0149289	-0.0143932	-0.0127846	-0.0130115	-0.0132575	-0.0126724	-0.010621	-0.0109024	-0.00948824	-0.00922422	-0.0092873	-0.00847097	-0.00637962	-0.00700879	-0.00732587	-0.00605554	-0.00608389	-0.00554146	-0.00427171	-0.00402304	-0.00400236	-0.0082739	-0.00824995	-0.0100821	-0.00781109	-0.00713255	-0.00994683	-0.00805669	-0.00641107	-0.0039872
NaN	0.000213865	-0.0111928	-0.0129994	-0.01687	-0.0193769	-0.0207217	-0.0215101	-0.0210053	-0.0197593	-0.0188606	-0.0181108	-0.0166457	-0.015766	-0.0148487	-0.0148597	-0.0133336	-0.0126932	-0.0117233	-0.0118811	-0.0112435	-0.00994121	-0.00872212	-0.00762502	-0.00792717	-0.00759543	-0.00579903	-0.00595551	-0.00473601	-0.00372508	-0.00401353	-0.00266763	-0.00199612	-0.00233243	-0.00152853	0.000382823	0.000127598	-0.000474296	0.000675566	0.0025302	0.00293592	-0.004359	-0.00459355	-0.00641961	-0.00368838	-0.00294213	-0.00360395	-0.0018046	-0.000959002	0.00110146
NaN	0.00694995	-0.0053205	-0.00676265	-0.00903231	-0.0100848	-0.0116534	-0.012972	-0.0106435	-0.00971402	-0.00788898	-0.00667634	-0.00574182	-0.00511603	-0.00435323	-0.00185394	-0.00203045	-0.000951466	0.00223914	0.000755885	0.00220179	0.00433664	0.00367542	0.00575696	0.00579256	0.00780152	0.00793334	0.00894041	0.00958219	0.0108402	0.0104703	0.0121621	0.0135111	0.0127043	0.0126331	0.0145226	0.0145263	0.0149839	0.0150916	0.0155075	0.0167907	0.00567368	0.00366245	0.00345742	0.0071548	0.0104491	0.0112824	0.0136705	0.0144927	0.0162283
NaN	0.011914	-0.000474347	0.000812327	-0.00168242	-0.000934823	-0.00287231	-0.000301939	0.000175197	0.00223276	0.00515055	0.00538991	0.00700349	0.00870209	0.00809004	0.0115402	0.0131563	0.0147791	0.0159433	0.0153229	0.015714	0.0188308	0.019051	0.0199317	0.0197537	0.0212705	0.0225863	0.0223702	0.023461	0.0246425	0.0251254	0.0255736	0.0266425	0.0263118	0.0263068	0.0284358	0.0282544	0.0277992	0.0285606	0.0307009	0.0297094	0.0127853	0.0122873	0.0131534	0.0177996	0.0217375	0.0229184	0.0253778	0.027536	0.0303045
NaN	0.0152298	0.00749846	0.00957682	0.00866304	0.010693	0.0100708	0.0114125	0.0130413	0.0147921	0.0185933	0.0198522	0.0212636	0.0241664	0.0237591	0.0268467	0.0270132	0.0293255	0.0298429	0.0298032	0.0315287	0.0325616	0.032108	0.0339857	0.034127	0.0343829	0.0354524	0.0347949	0.0364399	0.0357785	0.0366069	0.036231	0.0370696	0.03547	0.0380717	0.0376492	0.0368225	0.0376176	0.0372372	0.0383644	0.0383382	0.0192819	0.019625	0.0221078	0.027138	0.0297857	0.0328637	0.0343312	0.0379215	0.0384653
NaN	0.0161106	0.00874995	0.0100612	0.0108547	0.0118182	0.0104758	0.0121383	0.0147337	0.0170174	0.0183317	0.0211713	0.0224875	0.024338	0.0255455	0.0280113	0.0280935	0.0305148	0.0306839	0.0308878	0.0306795	0.0331146	0.0339901	0.0348268	0.0331709	0.0354196	0.0351996	0.0348741	0.0360329	0.0356222	0.0364656	0.0353115	0.0380927	0.0362882	0.038563	0.0373186	0.0382843	0.0380527	0.0374184	0.0388055	0.0383834	0.019707	0.0200494	0.0218516	0.0270788	0.0306753	0.0322678	0.0349473	0.0382366	0.0403213
NaN	0.0200893	0.0147082	0.0187837	0.019396	0.0220585	0.0224619	0.0235253	0.0250021	0.0292288	0.0311851	0.0331966	0.0339897	0.0361325	0.036815	0.0391351	0.0395724	0.0405466	0.0397296	0.0397723	0.0411463	0.0422472	0.0411777	0.0425266	0.0424182	0.0417911	0.0435328	0.0414778	0.0424207	0.0421569	0.0423773	0.0421841	0.0433227	0.0429089	0.043403	0.0413111	0.0414373	0.0425485	0.0418888	0.0419179	0.040941	0.0234492	0.0245974	0.0260216	0.0308217	0.0354816	0.0368417	0.0406503	0.0429155	0.044536
NaN	0.0238809	0.021506	0.0246924	0.0268039	0.0304338	0.0334049	0.0344992	0.037295	0.0404584	0.0420868	0.04398	0.0433672	0.0457392	0.0450808	0.0477455	0.0468167	0.0475028	0.0470228	0.0474821	0.0476012	0.0468576	0.0478578	0.0471868	0.0471177	0.0459574	0.046817	0.0458364	0.0456601	0.0457039	0.0455546	0.044077	0.045431	0.0449881	0.0454005	0.0441446	0.04331	0.0450181	0.043533	0.0428906	0.0428936	0.0255852	0.0268031	0.0297349	0.0341444	0.0389971	0.0399739	0.0446436	0.0453571	0.0477913
NaN	0.0286805	0.0294128	0.0339779	0.0358195	0.0377031	0.0410183	0.043808	0.0476251	0.0474212	0.0497156	0.0512825	0.0506757	0.0505133	0.0509593	0.0522435	0.0527573	0.0507373	0.0497603	0.0510188	0.0510447	0.049399	0.0495497	0.0493445	0.048673	0.0479676	0.048373	0.047303	0.0474472	0.0469068	0.046617	0.0463367	0.0457139	0.0457185	0.0466755	0.0438908	0.0442616	0.0459984	0.0447702	0.0443989	0.0439519	0.0271316	0.0281317	0.0311534	0.0348608	0.040597	0.0433702	0.0459384	0.0482625	0.049556
NaN	0.0297231	0.0351926	0.039774	0.0423129	0.0456094	0.0476291	0.0495847	0.0533311	0.0527043	0.0534896	0.0542202	0.0546777	0.0540765	0.0532547	0.0547578	0.0545103	0.0523185	0.051331	0.0531908	0.0515074	0.0507894	0.0500972	0.0499043	0.0494893	0.0487138	0.049607	0.0484751	0.0481203	0.0473363	0.0475661	0.0466975	0.0464124	0.0468301	0.0472699	0.0449961	0.0452053	0.0467936	0.0453501	0.0450593	0.0448119	0.0280524	0.0306419	0.0323746	0.0366654	0.0426554	0.0454709	0.0480373	0.0494533	0.0503388
NaN	0.0336803	0.0388166	0.0413362	0.0445188	0.0488613	0.0507826	0.0527228	0.0551462	0.0548014	0.0547846	0.0561518	0.0559449	0.055743	0.0548801	0.0551863	0.0549652	0.0536047	0.0521344	0.0536684	0.0519454	0.0509567	0.0510078	0.0504279	0.050024	0.0497976	0.0494892	0.0487374	0.0484608	0.0481135	0.048253	0.0470637	0.0473206	0.0476001	0.0478583	0.0458739	0.0457692	0.0471688	0.0457689	0.0458595	0.0454571	0.0289009	0.0322421	0.0344045	0.0394336	0.0440383	0.0464285	0.0494931	0.051221	0.0516056
NaN	0.0355266	0.0415036	0.0449764	0.0473596	0.0515923	0.05309	0.054619	0.0572829	0.0561569	0.0566856	0.0569974	0.0574691	0.0559563	0.0554552	0.0554367	0.0555013	0.0541146	0.0522724	0.0540658	0.0529295	0.0521976	0.0515118	0.0510426	0.0506047	0.0501489	0.0499103	0.0496076	0.0492526	0.0486667	0.0494394	0.048022	0.0479766	0.0481439	0.04861	0.0463996	0.0467053	0.0480722	0.0466068	0.0469204	0.0463539	0.0304318	0.03291	0.0353408	0.0398721	0.0442039	0.0488321	0.0507699	0.0528014	0.0525707
NaN	0.036486	0.043734	0.0462798	0.0486586	0.0519985	0.0546901	0.056724	0.0577064	0.0572378	0.0570929	0.0579317	0.0576799	0.0562581	0.0561116	0.0560066	0.0557434	0.0546183	0.0531147	0.05436	0.0531798	0.0523104	0.0522187	0.0519197	0.0514926	0.0506899	0.0506919	0.050491	0.0499322	0.0496577	0.0500402	0.0484816	0.0486054	0.0491423	0.0495572	0.046904	0.0475268	0.0489697	0.0475246	0.047658	0.0471307	0.0312123	0.0337238	0.037762	0.0416467	0.0458225	0.0504095	0.0526925	0.0537318	0.0537761
NaN	0.0383209	0.0436447	0.0467586	0.049639	0.0531082	0.0552146	0.0571854	0.057994	0.0573863	0.0577183	0.0580385	0.0580237	0.0567844	0.0563146	0.0563573	0.0560187	0.0548465	0.0538477	0.0550442	0.0542575	0.0533404	0.0527189	0.0524758	0.052257	0.051827	0.0515529	0.0512642	0.0508144	0.050611	0.0511098	0.0496966	0.0495468	0.0495362	0.0505006	0.0480555	0.0484618	0.0499306	0.0483997	0.0484468	0.0481708	0.0314346	0.0343514	0.038502	0.0438189	0.048125	0.0514374	0.0529985	0.0537842	0.0551337
NaN	0.0393332	0.0441278	0.0472576	0.0501736	0.0540509	0.0555568	0.0579215	0.0586351	0.0577037	0.0581902	0.0585469	0.0578654	0.0571233	0.0566206	0.0568719	0.0566688	0.0554687	0.05449	0.0553019	0.0548496	0.0541063	0.0533652	0.0531843	0.0531549	0.052602	0.0524868	0.0520855	0.0520542	0.0516254	0.0518523	0.0506481	0.0505722	0.0506109	0.0516238	0.049642	0.0498015	0.0511301	0.0494706	0.0495757	0.0494551	0.0324678	0.0346427	0.0397123	0.0442701	0.0502451	0.0529931	0.0549914	0.0556868	0.0565371
NaN	0.0389769	0.0449271	0.0481632	0.0509417	0.0543821	0.0557976	0.0581973	0.0589818	0.0577057	0.0580792	0.0585051	0.0582916	0.0574915	0.0569408	0.0576121	0.0572587	0.0557585	0.0552887	0.0562156	0.0554378	0.0548674	0.0544891	0.0544017	0.0542837	0.0537486	0.0539057	0.0533286	0.0531666	0.0531366	0.0534828	0.0522931	0.0520137	0.0520712	0.0533061	0.0511325	0.0512739	0.0523671	0.0508534	0.0512358	0.0510895	0.0335751	0.0359621	0.039557	0.046429	0.0526302	0.0548044	0.0565906	0.0565427	0.0573479
NaN	0.0393837	0.0453069	0.0486818	0.0508339	0.0552976	0.0566927	0.058855	0.0597825	0.0587759	0.0584221	0.0594243	0.0593352	0.0580907	0.0583288	0.0586798	0.0584267	0.0576187	0.0567543	0.0579717	0.0567945	0.0564613	0.0563309	0.0559611	0.0560982	0.0555743	0.0552893	0.0552032	0.0556158	0.054996	0.0554235	0.0543145	0.0539605	0.0545245	0.0554026	0.0532886	0.0535872	0.0544989	0.0531101	0.0532638	0.0534158	0.0351337	0.0362683	0.0407089	0.0467642	0.0536657	0.0561772	0.0574081	0.0587576	0.0580358
NaN	0.0385838	0.0458323	0.0494171	0.0520623	0.0572244	0.0588247	0.0608142	0.0622988	0.0615155	0.0614211	0.0627408	0.0622006	0.0613536	0.0611551	0.0618122	0.0620899	0.0610861	0.0598776	0.0611031	0.0609819	0.060418	0.0606183	0.0599739	0.0604212	0.0596111	0.0598405	0.0596755	0.0599617	0.0599124	0.0601414	0.0586663	0.0581991	0.0590608	0.0600813	0.0588168	0.0586181	0.0592122	0.0580106	0.0579275	0.0580544	0.0388819	0.0384304	0.0420326	0.0507961	0.0580663	0.0609125	0.0625554	0.0639168	0.0629791
NaN	-0.0150373	0.0700153	0.0858631	0.0967781	0.101984	0.1035	0.105491	0.10665	0.106495	0.105643	0.108454	0.107315	0.106748	0.107042	0.106381	0.108332	0.106234	0.106055	0.107687	0.108596	0.107794	0.10733	0.106324	0.10663	0.106484	0.106448	0.106818	0.106393	0.106573	0.107226	0.106147	0.106378	0.106719	0.108609	0.107458	0.107027	0.107836	0.10611	0.105328	0.10606	0.0799311	0.0725587	0.0748693	0.0810479	0.0875928	0.0913523	0.0928983	0.0950812	0.097109
Figure 4e
trial_ 1	trial_ 2	trial_ 3	trial_ 4	trial_ 5	trial_ 6	trial_ 7	trial_ 8	trial_ 9	trial_10	trial_11	trial_12	trial_13	trial_14	trial_15	trial_16	trial_17	trial_18	trial_19	trial_20	trial_21	trial_22	trial_23	trial_24	trial_25	trial_26	trial_27	trial_28	trial_29	trial_30	trial_31	trial_32	trial_33	trial_34	trial_35	trial_36	trial_37	trial_38	trial_39	trial_40	trial_41	trial_42	trial_43	trial_44	trial_45	trial_46	trial_47	trial_48	trial_49	trial_50
0	0	0.00781908	0.0194326	0.0318278	0.0450017	0.0572426	0.0698936	0.0820627	0.0935645	0.104655	0.114125	0.124279	0.133637	0.142033	0.150076	0.158413	0.164917	0.171748	0.177848	0.182514	0.187587	0.192037	0.196679	0.201535	0.206287	0.20943	0.213126	0.216364	0.220107	0.223508	0.226764	0.230311	0.233547	0.2357	0.23911	0.241839	0.244302	0.246143	0.247978	0.249618	0.25228	0.247173	0.241464	0.236855	0.234066	0.232732	0.232854	0.2339	0.234627
0.0731707	0.0731707	0.0798119	0.089814	0.100359	0.111495	0.122619	0.13335	0.144372	0.154368	0.164775	0.174233	0.183052	0.19159	0.19967	0.207315	0.215157	0.221245	0.227377	0.233622	0.238398	0.243731	0.24863	0.25327	0.257266	0.261838	0.265364	0.268645	0.271975	0.275647	0.278753	0.282366	0.285997	0.289195	0.292031	0.295491	0.298533	0.301811	0.304004	0.306036	0.308078	0.311006	0.305924	0.299514	0.294199	0.290724	0.288718	0.288585	0.289503	0.29053
0.142857	0.142857	0.14848	0.157441	0.166491	0.17598	0.185886	0.196148	0.206139	0.214987	0.224179	0.232608	0.241141	0.249381	0.257217	0.264359	0.271994	0.278462	0.2849	0.291261	0.296484	0.301835	0.306525	0.311045	0.314733	0.319009	0.322336	0.326488	0.330772	0.334829	0.338789	0.342536	0.346104	0.349155	0.352023	0.355176	0.357992	0.361303	0.363539	0.365684	0.367562	0.370078	0.364742	0.357886	0.351644	0.347716	0.345444	0.344796	0.346426	0.347481
0.209302	0.209302	0.214258	0.221438	0.230117	0.239111	0.248306	0.257667	0.266821	0.275644	0.285267	0.293685	0.302116	0.310032	0.317729	0.325089	0.333191	0.33949	0.346532	0.353253	0.358167	0.363246	0.368159	0.373009	0.377515	0.382046	0.385976	0.390313	0.39406	0.397884	0.401496	0.405063	0.40852	0.411906	0.414806	0.418305	0.420918	0.424064	0.426473	0.428408	0.430368	0.433202	0.426859	0.41896	0.412186	0.407433	0.404536	0.403652	0.40421	0.404925
0.247946	0.247946	0.252196	0.259048	0.266624	0.275017	0.283364	0.292616	0.301758	0.310699	0.320242	0.329244	0.337404	0.345693	0.353312	0.360909	0.368637	0.374799	0.381357	0.387976	0.392624	0.397477	0.402264	0.407031	0.41129	0.415905	0.419751	0.424331	0.42814	0.43222	0.436359	0.439753	0.443657	0.447128	0.450357	0.454242	0.456824	0.459784	0.462375	0.464038	0.466315	0.469243	0.462531	0.454171	0.447239	0.442101	0.439125	0.437974	0.438244	0.438644
0.272727	0.272727	0.276624	0.282775	0.290025	0.298077	0.306012	0.315443	0.324622	0.333335	0.343153	0.351886	0.360009	0.367812	0.375721	0.383341	0.391071	0.397167	0.403449	0.410143	0.415426	0.420508	0.424988	0.429944	0.434546	0.439099	0.442947	0.44721	0.45105	0.455692	0.459765	0.463275	0.466682	0.47024	0.47337	0.476882	0.479762	0.482918	0.485685	0.487363	0.489671	0.492244	0.485245	0.476892	0.469699	0.464175	0.461185	0.460051	0.460585	0.461511
0.333333	0.333333	0.336763	0.342034	0.349155	0.356884	0.36512	0.374252	0.383154	0.392346	0.401629	0.410279	0.418915	0.427023	0.435079	0.442325	0.449972	0.456064	0.462315	0.468735	0.474009	0.479282	0.484633	0.489586	0.494328	0.498926	0.503035	0.507173	0.510713	0.51497	0.518786	0.522398	0.526092	0.529885	0.533051	0.536808	0.540138	0.543201	0.546383	0.548789	0.551431	0.554204	0.546563	0.537415	0.529074	0.523008	0.51981	0.518167	0.518835	0.519693
0.391304	0.391304	0.394234	0.399351	0.406099	0.413331	0.421584	0.430774	0.439658	0.448695	0.45839	0.467341	0.475462	0.483566	0.49186	0.499383	0.507591	0.514448	0.520966	0.526934	0.532137	0.537599	0.542777	0.547523	0.552081	0.556903	0.560863	0.564637	0.568399	0.572268	0.576103	0.580017	0.583456	0.586838	0.59002	0.593637	0.596536	0.599044	0.60149	0.603492	0.605302	0.607848	0.599915	0.590057	0.581207	0.57456	0.571116	0.568747	0.569242	0.570051
0.446809	0.446809	0.449089	0.453984	0.46056	0.468192	0.476526	0.485454	0.494235	0.503123	0.51247	0.521149	0.529612	0.537828	0.545848	0.553057	0.560556	0.567052	0.57374	0.580179	0.58534	0.590663	0.596179	0.600971	0.605873	0.610188	0.61387	0.617996	0.621605	0.625051	0.628237	0.631211	0.634306	0.637635	0.640455	0.643817	0.646716	0.649268	0.651395	0.653268	0.65492	0.657117	0.648633	0.63836	0.629262	0.622274	0.618494	0.616203	0.61633	0.616796
0.451104	0.451104	0.453616	0.458427	0.465285	0.473211	0.48172	0.49085	0.499419	0.508909	0.518281	0.5272	0.535415	0.543508	0.551147	0.558282	0.565568	0.572275	0.579108	0.585202	0.590393	0.596108	0.601396	0.605849	0.610415	0.615175	0.619366	0.623234	0.626874	0.630498	0.633746	0.637151	0.64023	0.643636	0.646525	0.649494	0.652031	0.654389	0.656275	0.657934	0.659319	0.661339	0.653161	0.642987	0.633589	0.626863	0.623317	0.620734	0.620956	0.621811
0.5	0.5	0.502483	0.507044	0.513676	0.522083	0.530893	0.540516	0.549114	0.558732	0.567685	0.576071	0.584006	0.592298	0.600238	0.607354	0.613995	0.6204	0.626469	0.632025	0.637083	0.641774	0.64675	0.651084	0.654997	0.659202	0.663118	0.666763	0.670128	0.673084	0.675953	0.679041	0.681454	0.684281	0.686887	0.689266	0.691822	0.693939	0.695692	0.697093	0.698515	0.700462	0.692142	0.68146	0.671962	0.664899	0.660695	0.657982	0.657952	0.658353
0.55102	0.55102	0.553075	0.557322	0.563941	0.571976	0.580814	0.589793	0.598646	0.608004	0.616556	0.625109	0.632886	0.640667	0.648025	0.655206	0.661646	0.667841	0.673534	0.679052	0.684015	0.688377	0.69294	0.697147	0.700815	0.704551	0.707593	0.711152	0.714168	0.716842	0.719168	0.721575	0.723548	0.725573	0.727544	0.729715	0.73149	0.733297	0.734789	0.735894	0.736531	0.738269	0.729812	0.719125	0.709321	0.702748	0.698791	0.696497	0.696016	0.696624
0.6	0.6	0.601792	0.606082	0.612428	0.619981	0.629054	0.638495	0.647291	0.655528	0.663293	0.670764	0.678421	0.685288	0.691632	0.698126	0.70346	0.709332	0.714333	0.718784	0.723649	0.728208	0.732123	0.735987	0.739548	0.742319	0.744727	0.747375	0.750004	0.752132	0.754452	0.756642	0.758597	0.760054	0.761941	0.763761	0.765273	0.766456	0.767573	0.768906	0.769705	0.770652	0.762209	0.75164	0.742761	0.736479	0.732423	0.730069	0.729855	0.730342
0.647059	0.647059	0.648719	0.653055	0.659144	0.6672	0.675572	0.684128	0.692285	0.700092	0.707826	0.715012	0.721506	0.72809	0.733888	0.739446	0.744395	0.749529	0.754036	0.758169	0.762047	0.765977	0.768952	0.772209	0.774897	0.777548	0.779577	0.781873	0.783798	0.78586	0.787796	0.789392	0.790536	0.792023	0.793362	0.794798	0.795902	0.796665	0.797597	0.798457	0.799023	0.799802	0.792011	0.781982	0.772888	0.766186	0.762451	0.760563	0.760011	0.760422
0.692308	0.692308	0.693721	0.697618	0.703322	0.710204	0.718216	0.726037	0.733195	0.740141	0.74711	0.753384	0.75923	0.765117	0.77033	0.775091	0.778987	0.78301	0.786944	0.790174	0.793453	0.79675	0.799432	0.802093	0.804571	0.806749	0.808724	0.810559	0.812328	0.814073	0.815713	0.817244	0.818421	0.819461	0.820357	0.82121	0.821841	0.822327	0.823056	0.823882	0.824572	0.825052	0.81743	0.807723	0.799477	0.793357	0.789864	0.78777	0.787418	0.78748
0.735849	0.735849	0.736871	0.739909	0.744576	0.750759	0.757487	0.764479	0.770669	0.776893	0.783076	0.788592	0.793397	0.798266	0.802618	0.806828	0.810577	0.814484	0.817687	0.82068	0.823384	0.826224	0.828449	0.830557	0.832554	0.834476	0.836	0.83743	0.838776	0.839934	0.841056	0.842105	0.842994	0.843706	0.844598	0.845645	0.846239	0.846641	0.847514	0.848107	0.848491	0.848804	0.841747	0.832262	0.824476	0.818799	0.815518	0.813803	0.813235	0.813443
0.777778	0.777778	0.778277	0.780781	0.784763	0.790054	0.795756	0.801406	0.806648	0.811811	0.816808	0.821134	0.825121	0.829314	0.832995	0.836595	0.839593	0.842675	0.845354	0.847649	0.850001	0.852535	0.854461	0.856311	0.85775	0.859214	0.860546	0.861668	0.862587	0.863544	0.864482	0.86527	0.866231	0.866802	0.867381	0.868054	0.8685	0.868663	0.869098	0.869582	0.869833	0.870108	0.86349	0.85474	0.847341	0.842156	0.839012	0.837327	0.83709	0.837457
0.818182	0.818182	0.818335	0.819984	0.82293	0.82678	0.83145	0.836177	0.840523	0.844804	0.848741	0.852243	0.855335	0.858758	0.861849	0.864517	0.866879	0.86951	0.871874	0.87367	0.875574	0.877324	0.878916	0.880211	0.881307	0.882443	0.883446	0.884313	0.885206	0.8859	0.886614	0.887329	0.888025	0.88837	0.888773	0.889198	0.889668	0.889711	0.890015	0.890292	0.890483	0.890696	0.884797	0.876519	0.869595	0.864583	0.861787	0.860417	0.860323	0.860607
0.857143	0.857143	0.856681	0.857511	0.859428	0.862363	0.865826	0.869253	0.872534	0.875884	0.878975	0.88156	0.883948	0.886447	0.888733	0.890799	0.892642	0.89438	0.896103	0.89746	0.898828	0.900184	0.90139	0.902548	0.903291	0.904369	0.905099	0.905564	0.905981	0.906528	0.907078	0.907723	0.908196	0.908463	0.908741	0.909075	0.909424	0.909521	0.909931	0.910098	0.910169	0.910265	0.904848	0.897304	0.890888	0.886256	0.883637	0.88254	0.882395	0.882703
0.894737	0.894737	0.894069	0.893979	0.894644	0.896219	0.898346	0.900759	0.902952	0.905093	0.906967	0.90886	0.910582	0.912364	0.913931	0.915415	0.916642	0.917889	0.919035	0.919917	0.920875	0.921792	0.922762	0.923561	0.924222	0.924923	0.925362	0.925725	0.926043	0.926462	0.926863	0.927371	0.927673	0.927929	0.928013	0.928279	0.928484	0.928481	0.928749	0.929007	0.929077	0.929011	0.924158	0.917207	0.91123	0.90714	0.904668	0.90348	0.903431	0.90374
0.931034	0.931034	0.929832	0.928978	0.928863	0.929332	0.930131	0.931211	0.932235	0.933322	0.934605	0.935419	0.936559	0.93755	0.938485	0.939265	0.939985	0.940637	0.941266	0.941695	0.942264	0.942652	0.943169	0.943586	0.943897	0.944217	0.944476	0.944676	0.944844	0.945104	0.945373	0.945774	0.945909	0.946118	0.946249	0.946528	0.94674	0.946854	0.946966	0.94706	0.946954	0.947023	0.942613	0.936076	0.930539	0.926956	0.924816	0.923736	0.923682	0.924082
0.966102	0.966102	0.964437	0.96261	0.961408	0.960626	0.960279	0.960176	0.960164	0.960269	0.960423	0.960529	0.960743	0.96098	0.961429	0.961804	0.961995	0.962066	0.962234	0.962384	0.962527	0.962764	0.963048	0.963376	0.963462	0.963689	0.963804	0.963809	0.963923	0.96404	0.96408	0.964061	0.964087	0.964118	0.964085	0.964183	0.964169	0.964123	0.964166	0.96419	0.964239	0.964234	0.960257	0.954447	0.949493	0.946246	0.944465	0.943733	0.943798	0.944156
1	1	0.997777	0.995101	0.992821	0.990984	0.989462	0.988289	0.987255	0.986308	0.985508	0.984895	0.984378	0.983883	0.983647	0.983434	0.983	0.982644	0.982336	0.98212	0.98195	0.981764	0.981739	0.981914	0.981881	0.981838	0.981636	0.981517	0.981474	0.981349	0.981315	0.981245	0.981271	0.981344	0.981293	0.981356	0.981408	0.981413	0.981461	0.981479	0.981463	0.981341	0.977839	0.972578	0.968046	0.96528	0.963745	0.963227	0.963336	0.963592
dPsi_dat1	dPsi_dat2	dPsi_dat3	dPsi_dat4	dPsi_dat5	dPsi_dat6	dPsi_dat7	dPsi_dat8	dPsi_dat9	dPsi_dat10	dPsi_dat11	dPsi_dat12	dPsi_dat13	dPsi_dat14	dPsi_dat15	dPsi_dat16	dPsi_dat17	dPsi_dat18	dPsi_dat19	dPsi_dat20	dPsi_dat21	dPsi_dat22	dPsi_dat23	dPsi_dat24	dPsi_dat25	dPsi_dat26	dPsi_dat27	dPsi_dat28	dPsi_dat29	dPsi_dat30	dPsi_dat31	dPsi_dat32	dPsi_dat33	dPsi_dat34	dPsi_dat35	dPsi_dat36	dPsi_dat37	dPsi_dat38	dPsi_dat39	dPsi_dat40	dPsi_dat41	dPsi_dat42	dPsi_dat43	dPsi_dat44	dPsi_dat45	dPsi_dat46	dPsi_dat47	dPsi_dat48	dPsi_dat49	dPsi_dat50
NaN	0.0551416	-0.054178	-0.0632273	-0.06465	-0.0662939	-0.063394	-0.062214	-0.058496	-0.0565108	-0.0566799	-0.0525	-0.0530167	-0.0518308	-0.0498241	-0.0480751	-0.0498332	-0.0464955	-0.0467084	-0.0488429	-0.0447974	-0.0467427	-0.0441177	-0.0402196	-0.0417138	-0.0435213	-0.0418728	-0.0409912	-0.040477	-0.040205	-0.0399674	-0.0395536	-0.0390232	-0.0391805	-0.0364686	-0.0377977	-0.0359587	-0.0369422	-0.0368617	-0.0381811	-0.0344314	-0.0341942	-0.0307483	-0.0324479	-0.0336051	-0.0348278	-0.035306	-0.036177	-0.0376907	-0.0360369
NaN	0.00437867	-0.00685536	-0.0144299	-0.0202295	-0.0263585	-0.0305865	-0.0300524	-0.0295061	-0.0268349	-0.0276273	-0.0261559	-0.0269709	-0.0261398	-0.0254674	-0.0243816	-0.0267245	-0.0254106	-0.0234455	-0.0255648	-0.0216453	-0.0231251	-0.0216743	-0.0221228	-0.0222008	-0.0230908	-0.0226962	-0.0209892	-0.0207299	-0.021534	-0.0204506	-0.0202664	-0.0200234	-0.0193534	-0.0179429	-0.0197324	-0.0162521	-0.0189216	-0.0193155	-0.0195528	-0.0171863	-0.0172854	-0.0153031	-0.0147469	-0.0153795	-0.0182603	-0.0172732	-0.0181104	-0.0185162	-0.0182189
NaN	0.0063162	-0.00175038	-0.0089567	-0.0137583	-0.019231	-0.0198428	-0.0202615	-0.021221	-0.0186639	-0.0176772	-0.0168057	-0.0169644	-0.0162964	-0.0162259	-0.0145267	-0.0150957	-0.0132094	-0.0123705	-0.0147827	-0.0113987	-0.0125465	-0.0121763	-0.0116743	-0.011381	-0.0124121	-0.00873988	-0.00883966	-0.00943603	-0.00835626	-0.00903054	-0.00789201	-0.00885802	-0.00895019	-0.00778602	-0.00791215	-0.00616155	-0.00791235	-0.0072437	-0.00825825	-0.00485397	-0.00705191	-0.00591822	-0.0070381	-0.00640756	-0.00678422	-0.00565055	-0.00517175	-0.00759651	-0.0073548
NaN	0.00842684	-0.000395172	-0.00307772	-0.00712554	-0.0119971	-0.0124877	-0.0139265	-0.0133449	-0.0102563	-0.0112527	-0.00930663	-0.0103314	-0.00750113	-0.00756986	-0.00532361	-0.00815269	-0.00518791	-0.00388651	-0.00666143	-0.00379964	-0.00340391	-0.0034689	-0.00238785	-0.00176682	-0.0024099	-0.00061222	-0.00140662	-0.00038131	4.90686e-06	-0.000489751	-0.000523431	0.000845552	0.000726036	0.00313588	0.000242974	0.00326837	0.001137	0.000697106	0.00131936	0.0043405	-0.00205241	-0.000806745	0.00133495	0.00276749	0.00262062	0.00340182	0.00305042	0.000586734	0.00137373
NaN	0.00964649	0.00191262	-0.0012311	-0.00407046	-0.00915341	-0.00932538	-0.0105612	-0.00965937	-0.00746781	-0.00597234	-0.00552654	-0.00576251	-0.00464812	-0.00310944	-0.0022731	-0.0043185	-0.00195975	-1.98903e-05	-0.00278208	-0.0003928	0.000462179	0.000597152	0.000870142	0.00180492	0.00127891	0.00403044	0.00437085	0.00440177	0.00495889	0.00368101	0.00453594	0.00495538	0.00660223	0.00811069	0.00408749	0.00716289	0.00599071	0.00453205	0.00664729	0.00948185	0.000944154	0.00299303	0.00603847	0.00675223	0.0069371	0.00736673	0.00711204	0.00419371	0.00671191
NaN	0.00960317	0.00232835	0.000891187	-0.00314512	-0.00803643	-0.00587962	-0.00657897	-0.00688369	-0.00392018	-0.00389521	-0.00301714	-0.0037704	-0.0015659	-0.000490519	0.000661804	-0.00127749	0.00019481	0.00277117	0.00148662	0.00262202	0.00246921	0.00394707	0.00433018	0.00418987	0.00493613	0.00574995	0.00697317	0.00835204	0.00713213	0.00744134	0.00655016	0.00881992	0.00853567	0.00979463	0.00759138	0.0100459	0.00873069	0.00841712	0.00991111	0.0109007	0.00244732	0.0051036	0.007659	0.00900973	0.00977222	0.0102029	0.0108009	0.00850207	0.0107831
NaN	0.0128066	0.00497823	0.00560326	0.00255553	-9.48555e-05	-0.000175746	-0.000961551	0.001017	0.00159597	0.0020251	0.00456626	0.00372577	0.00591858	0.00612833	0.00821784	0.00624725	0.00708187	0.0104136	0.00926515	0.0112746	0.0113502	0.0112899	0.0118757	0.012449	0.0121063	0.0141758	0.0134029	0.0155098	0.0145403	0.0144057	0.0156454	0.017428	0.0162643	0.0175379	0.0157105	0.0174121	0.0169899	0.0166642	0.0173413	0.0189347	0.00711135	0.0115848	0.0127282	0.0153099	0.0172255	0.0176147	0.0190903	0.0164735	0.018241
NaN	0.0143095	0.00900104	0.00992232	0.00723785	0.00604768	0.00619779	0.00494783	0.00664007	0.00867075	0.00945601	0.00965855	0.0108721	0.0127126	0.0132793	0.0162589	0.0145014	0.0140139	0.0158619	0.0166286	0.0182036	0.0180381	0.0181934	0.0190572	0.0199133	0.0185141	0.0199739	0.020344	0.0218521	0.0213985	0.022685	0.0224035	0.023349	0.0236928	0.024614	0.0226871	0.0235198	0.0225911	0.0230541	0.0238444	0.0257864	0.0119491	0.0153514	0.0178463	0.0200841	0.0233007	0.0222835	0.0254108	0.023672	0.0244591
NaN	0.016205	0.0125338	0.0152188	0.011993	0.0110621	0.0111033	0.00996444	0.0130775	0.0142515	0.0143863	0.017105	0.0181984	0.0194007	0.0195976	0.0214975	0.0206682	0.0223429	0.0233937	0.0221751	0.0244406	0.0255175	0.0250712	0.0262763	0.0259839	0.0251459	0.0273295	0.0268959	0.0282591	0.0272063	0.0280222	0.0284953	0.0305316	0.0300994	0.0310697	0.0291655	0.0299456	0.0285892	0.0287077	0.0301381	0.031326	0.015143	0.0181304	0.0217704	0.0237968	0.0282143	0.0283143	0.0307904	0.0286783	0.0296407
NaN	0.0166156	0.0126443	0.0143532	0.0139563	0.0126314	0.0128306	0.011359	0.0148218	0.015451	0.0167311	0.0169199	0.0184821	0.0191392	0.0207333	0.0216794	0.0215928	0.0224099	0.0226936	0.0234375	0.0260866	0.0255058	0.0248815	0.0265116	0.0272623	0.0266082	0.0272026	0.0270489	0.0283005	0.0278626	0.0295003	0.0292077	0.0307467	0.0311373	0.0312135	0.0292844	0.0300917	0.0292395	0.0295398	0.0301857	0.0318098	0.0158289	0.0194022	0.0219738	0.025826	0.029416	0.0285291	0.0308918	0.0303695	0.0299259
NaN	0.0187479	0.0146618	0.0178782	0.0194292	0.0178648	0.0190431	0.0167212	0.0210517	0.0210654	0.0216726	0.0230544	0.0252599	0.0260598	0.0264037	0.0277374	0.0285869	0.0284547	0.0284375	0.0292523	0.0298166	0.0308999	0.0308834	0.0316621	0.0330128	0.0322579	0.0322548	0.0321696	0.0322389	0.0322133	0.0344296	0.0329229	0.0353061	0.0353067	0.0351083	0.0346659	0.0348326	0.0335046	0.0332707	0.0350318	0.0362737	0.0183828	0.0212873	0.0251837	0.0296057	0.0321708	0.0327529	0.0349161	0.0336927	0.0348997
NaN	0.0206301	0.0172169	0.0199775	0.0214623	0.0223481	0.0232038	0.0245767	0.0272302	0.0262433	0.0291901	0.0300062	0.0306266	0.0317615	0.0342617	0.0332334	0.034057	0.0339556	0.0348764	0.0360433	0.0358518	0.0367092	0.0370715	0.0378945	0.0384716	0.0358761	0.0387292	0.0373177	0.0377677	0.0358714	0.0384509	0.0374389	0.03834	0.0391344	0.0399944	0.0374204	0.0389778	0.0377985	0.0372173	0.0374929	0.0409694	0.020959	0.0232688	0.0275343	0.0343551	0.0353168	0.0370265	0.0378584	0.0383798	0.0390201
NaN	0.0224732	0.0224991	0.0245734	0.0244238	0.0276805	0.0285057	0.0299809	0.0301461	0.0310844	0.033027	0.036245	0.035143	0.0358978	0.038155	0.0376455	0.0404069	0.0390137	0.0384141	0.0415101	0.041505	0.0408931	0.0417608	0.042345	0.0405605	0.0397058	0.0415302	0.0411198	0.0412353	0.0409072	0.0419981	0.0410999	0.0406112	0.0424346	0.0424125	0.0402995	0.0407401	0.04206	0.0417742	0.0412205	0.0413315	0.0218126	0.0244796	0.0309218	0.0357077	0.038491	0.0389342	0.0418478	0.0423628	0.0419128
NaN	0.0240738	0.0259397	0.0275578	0.0307765	0.0312297	0.0316334	0.0338915	0.035203	0.0374972	0.0389599	0.0388493	0.0411136	0.0411383	0.0418725	0.0409777	0.0439344	0.042885	0.0433899	0.043816	0.0443694	0.0434864	0.0445451	0.0438797	0.0446349	0.0427553	0.0453388	0.0431055	0.0448103	0.0436645	0.0439459	0.0421089	0.0450724	0.0447163	0.0453381	0.043142	0.0422354	0.0442157	0.0433155	0.0426021	0.0431221	0.0247793	0.02669	0.0320727	0.0366681	0.0410838	0.0418562	0.0434251	0.0449874	0.0452906
NaN	0.0254105	0.0286811	0.0283446	0.0304371	0.0354539	0.0354568	0.0371707	0.0388259	0.0417066	0.0425033	0.0432763	0.0444566	0.0451294	0.0449934	0.0439103	0.0457225	0.045681	0.0450783	0.0463854	0.0469048	0.046364	0.0465536	0.0470919	0.0462201	0.0459321	0.0472046	0.0464089	0.0461841	0.0455938	0.047336	0.0444211	0.0457514	0.0463588	0.0456015	0.0434317	0.0440376	0.0453581	0.0457099	0.045065	0.0445584	0.0252838	0.0286453	0.0348625	0.0393046	0.0435451	0.0429767	0.0457281	0.0454975	0.0468221
NaN	0.0271865	0.0314126	0.0316879	0.0346098	0.0378167	0.0397745	0.0404482	0.0424205	0.0447525	0.0455523	0.0447738	0.0463257	0.0467085	0.04764	0.0473465	0.049701	0.0481685	0.0477731	0.0480272	0.048828	0.0481046	0.0482933	0.048652	0.048815	0.0477952	0.0478937	0.0476013	0.0479407	0.0475277	0.0480291	0.0462761	0.0466737	0.0481227	0.0491644	0.0461175	0.0458886	0.0478596	0.0469953	0.0460093	0.0466169	0.0273479	0.0287211	0.0362536	0.0409029	0.0451133	0.0467385	0.0474193	0.0477536	0.0497353
NaN	0.0279171	0.0333963	0.0345358	0.0377743	0.0413338	0.0427963	0.0440546	0.0450159	0.0467808	0.04701	0.0476675	0.0489753	0.0490094	0.0497205	0.0491214	0.0510011	0.0495647	0.0492915	0.0500726	0.0505919	0.0495737	0.0500407	0.0497265	0.050699	0.0493202	0.0495483	0.048556	0.0492959	0.0486201	0.0490848	0.0483416	0.0485945	0.0489835	0.0498389	0.0472081	0.0470767	0.0488608	0.0483095	0.0475469	0.0480567	0.0284219	0.0302382	0.0372389	0.0422748	0.0465397	0.0475979	0.0492794	0.0499829	0.0501779
NaN	0.0289543	0.0345383	0.0364116	0.038989	0.0447307	0.0458582	0.0468874	0.0476507	0.0482396	0.0496328	0.0499924	0.0512809	0.0514891	0.0509888	0.050928	0.0527748	0.0514186	0.0504403	0.0518188	0.0504874	0.0514219	0.0506937	0.0508412	0.0513802	0.0512331	0.0511691	0.0502735	0.0502167	0.0499492	0.0503188	0.049351	0.0492658	0.0501399	0.0509977	0.0485376	0.0483193	0.0503806	0.0491603	0.0493537	0.0495236	0.0302981	0.0311762	0.0382878	0.0427478	0.0482651	0.0508136	0.0510902	0.0513002	0.0520975
NaN	0.0292796	0.0366519	0.0380092	0.0414362	0.0469347	0.0472146	0.048992	0.0507346	0.0510426	0.0515163	0.0521846	0.0528131	0.0529535	0.0526192	0.052594	0.0531528	0.052801	0.051723	0.0532683	0.0526155	0.0525645	0.0528479	0.0514945	0.052812	0.0520977	0.051851	0.0503082	0.0516588	0.0515204	0.0522746	0.0507569	0.0513229	0.0515826	0.0519622	0.0503889	0.049955	0.0521643	0.0507676	0.0506697	0.0505931	0.0308588	0.0330594	0.039557	0.0451263	0.050586	0.0522508	0.0531189	0.0531229	0.0527895
NaN	0.0311489	0.0371322	0.039225	0.0426905	0.0483837	0.0500177	0.0511999	0.0524029	0.0520675	0.0536154	0.0542969	0.0547826	0.0545928	0.05432	0.0538159	0.055216	0.0541832	0.0537667	0.0548124	0.0540488	0.0547651	0.0545653	0.0542102	0.0541289	0.0536083	0.0534121	0.0527889	0.0541125	0.0528233	0.0541319	0.052963	0.0531696	0.052712	0.0543715	0.0518407	0.0517988	0.0538277	0.0527125	0.0521812	0.0525684	0.0328272	0.0338876	0.0409727	0.0479799	0.0528417	0.0540235	0.0559329	0.0546164	0.0548896
NaN	0.0322405	0.039483	0.0410213	0.0450475	0.0501545	0.051823	0.0532135	0.0546957	0.0556204	0.0554068	0.0569699	0.0573517	0.0571456	0.056554	0.0568374	0.057221	0.0563244	0.055941	0.056903	0.0554917	0.0569495	0.057102	0.0562694	0.0569514	0.0561654	0.0563197	0.0559119	0.0557842	0.0562105	0.0569965	0.0553708	0.0554466	0.0558093	0.0581697	0.0557098	0.0558437	0.0564339	0.0556343	0.0553439	0.056313	0.0359337	0.0363285	0.0434306	0.0511964	0.0570705	0.0574416	0.0589464	0.057781	0.0578202
NaN	0.0320082	0.0396098	0.0439208	0.0467702	0.0531236	0.0556806	0.0575296	0.0591347	0.0595892	0.0605722	0.0618546	0.0621393	0.0623643	0.061641	0.0618659	0.0625875	0.0615907	0.0606941	0.0624014	0.0627401	0.0620545	0.0626776	0.0618397	0.0624596	0.0620748	0.0618011	0.0617563	0.0620124	0.0618752	0.0618243	0.0610826	0.061631	0.0615856	0.063025	0.0617842	0.0612317	0.0621337	0.0617461	0.0611326	0.0621054	0.0406094	0.0402685	0.0473768	0.0561883	0.0631512	0.0649265	0.0662379	0.064041	0.0631955
NaN	-0.0211309	0.0678443	0.07896	0.086079	0.0946955	0.0961331	0.095758	0.0953601	0.0968788	0.0995959	0.0996675	0.0986355	0.0995268	0.099229	0.0964136	0.0978579	0.0977194	0.0964617	0.098831	0.0985865	0.0987114	0.0986495	0.0975146	0.0977802	0.0977077	0.0988506	0.0977935	0.0963412	0.0974197	0.098419	0.0967151	0.0980979	0.0985037	0.0999878	0.0985321	0.0980718	0.0989706	0.0977135	0.0975531	0.0980899	0.0747843	0.0709633	0.0754956	0.08319	0.089463	0.0915475	0.0933605	0.0931446	0.0942754
Inset
Controls	0.4118	0.4212	0.469	0.4264	0.3985	0.3464	0.3007	0.3373	0.4299	0.4752	0.3102	0.383	0.3614	0.3492	0.3983	0.4156	0.4785	0.4403	0.2657	0.4435	0.3673	0.5066	0.4377	0.505	0.4516	0.4271	0.3704	0.4208	0.3405	0.2818	0.3111	0.3791	0.1549	0.226	0.2728	0.218	0.2886	0.2596	0.2016	0.2352	0.2781	0.2924	0.3218	0.2714	0.2073	0.2211	0.1446	0.2283	0.2501
Amyg	0.2366	0.2954	0.3492	0.2448	0.085	0.2081	0.1663	0.2794	0.2969	0.1985	0.2145	0.2543	0.1587	0.1643	0.3494	0.4289	0.3266	0.2776	0.1844	0.2875	0.3049	0.1928	0.1491	0.1747	0.265	0.2727	0.2919	0.2866	0.2851	0.1371	0.2336	0.2972	0	0.0616	0.2399	0.0705	0.0407	0.177	0.1094	0.2424	0.1348	0.1305	0.2555	0.0902	0.0692	0.043	0.1022	0.0721	0.198
VS	0.1961	0.2297	0.1061	0.2557	0	0.0847	0.1135	0.0534	0	0.0145	0.1001	0.1933	0.2715	0.2622	0.2499	0.0613	0.348	0.2768	0.3406	0.2296	0.2239	0.2559	0.2898	0.1919	0.2808	0.0497	0.2269	0.3183	0.3092	0.2594	0.258	0.5145	0.216	0.3944	0.9993	0.266	0.1606	0.2085	0.2393	0.307	0.2867	0.486	0.3159	0.2136	0.123	0.4213	0.3874	0.1917	0.3422
Figure 4f
trial_ 1	trial_ 2	trial_ 3	trial_ 4	trial_ 5	trial_ 6	trial_ 7	trial_ 8	trial_ 9	trial_10	trial_11	trial_12	trial_13	trial_14	trial_15	trial_16	trial_17	trial_18	trial_19	trial_20	trial_21	trial_22	trial_23	trial_24	trial_25	trial_26	trial_27	trial_28	trial_29	trial_30	trial_31	trial_32	trial_33	trial_34	trial_35	trial_36	trial_37	trial_38	trial_39	trial_40	trial_41	trial_42	trial_43	trial_44	trial_45	trial_46	trial_47	trial_48	trial_49	trial_50
0	0	0.00218853	0.00601664	0.0105027	0.0151274	0.0197347	0.0241279	0.0282917	0.0320067	0.0357149	0.0390873	0.0419376	0.0449369	0.0476934	0.0500251	0.0522329	0.0543885	0.0561834	0.0578913	0.0595818	0.0608947	0.0623132	0.0637525	0.0648521	0.0657245	0.0669636	0.067765	0.0686585	0.0694147	0.0699762	0.07045	0.0710316	0.0714674	0.0721509	0.072437	0.0727627	0.0734323	0.0739533	0.0743296	0.0745688	0.075171	0.0732729	0.0707226	0.0688847	0.0680836	0.0676403	0.067738	0.0679798	0.068579
0.0338983	0.0338983	0.0356638	0.0386301	0.0422861	0.0461442	0.0498785	0.0536845	0.0569832	0.0601207	0.0630384	0.0657153	0.0682686	0.0708131	0.0732807	0.0751821	0.0770711	0.0788364	0.0803768	0.0819304	0.0835146	0.0849123	0.0862794	0.0875535	0.0885614	0.0893087	0.0903581	0.0906858	0.0914146	0.0920255	0.0925198	0.0930767	0.0935408	0.0940866	0.0948608	0.0950012	0.0954055	0.0960518	0.096532	0.0970975	0.0971947	0.0977415	0.0958615	0.0933334	0.0912984	0.0905302	0.0900992	0.0899661	0.0900591	0.0904413
0.0689655	0.0689655	0.0701047	0.0724458	0.0754814	0.0784564	0.0813997	0.0844126	0.0869861	0.0895168	0.0921624	0.0944805	0.0963693	0.098446	0.100565	0.102333	0.104065	0.105762	0.106987	0.108201	0.109562	0.110457	0.111386	0.112467	0.113478	0.114028	0.115163	0.115595	0.116232	0.116878	0.117422	0.117987	0.118345	0.118676	0.119192	0.119434	0.120091	0.120557	0.121275	0.121704	0.121874	0.12249	0.120292	0.117459	0.115457	0.114507	0.113912	0.113715	0.113881	0.114212
0.105263	0.105263	0.105915	0.10741	0.1095	0.111712	0.113964	0.116364	0.118488	0.120376	0.122501	0.124461	0.126061	0.12771	0.129603	0.131184	0.132711	0.133934	0.134841	0.135981	0.137234	0.138	0.138975	0.140104	0.140764	0.141127	0.142042	0.142586	0.143222	0.143712	0.144209	0.144263	0.144761	0.145265	0.14591	0.145984	0.146288	0.146632	0.147041	0.147259	0.147563	0.148059	0.145975	0.14306	0.140927	0.139815	0.139083	0.138805	0.138791	0.139209
0.127803	0.127803	0.128214	0.129202	0.130876	0.132592	0.134401	0.136318	0.138147	0.139739	0.141382	0.143186	0.144547	0.14601	0.147673	0.149035	0.150367	0.151443	0.152231	0.153359	0.154582	0.155377	0.156373	0.157328	0.157993	0.15853	0.159428	0.159668	0.159949	0.160438	0.16067	0.160866	0.161088	0.161697	0.161931	0.162099	0.162503	0.162833	0.163076	0.163228	0.163547	0.164122	0.161983	0.159047	0.156947	0.155713	0.154788	0.154665	0.154471	0.154697
0.142857	0.142857	0.143076	0.14396	0.145283	0.146764	0.148295	0.150099	0.151667	0.153077	0.154567	0.156175	0.15755	0.158861	0.160424	0.161681	0.162713	0.163659	0.164193	0.165362	0.166388	0.167131	0.168145	0.16892	0.169569	0.170044	0.170839	0.17119	0.171465	0.172023	0.172337	0.172583	0.172971	0.17332	0.173649	0.173695	0.173964	0.174223	0.174728	0.174972	0.17523	0.175799	0.173419	0.170438	0.16823	0.166945	0.165989	0.165685	0.165627	0.165732
0.181818	0.181818	0.181704	0.181998	0.182614	0.183311	0.184046	0.184835	0.185726	0.186445	0.187557	0.188695	0.189707	0.190781	0.192138	0.19319	0.193755	0.194828	0.194943	0.19636	0.197064	0.197452	0.198163	0.199073	0.200123	0.200517	0.201281	0.201685	0.202028	0.202331	0.202595	0.203026	0.203415	0.203924	0.204228	0.204347	0.204585	0.205046	0.205411	0.205896	0.206123	0.206314	0.203876	0.200764	0.198306	0.196668	0.19567	0.195191	0.195118	0.19542
0.222222	0.222222	0.221754	0.22132	0.221418	0.221914	0.222451	0.223109	0.223447	0.223745	0.224364	0.225429	0.226065	0.226974	0.228338	0.229458	0.229914	0.230436	0.230807	0.231721	0.232432	0.232809	0.233811	0.234341	0.234351	0.234506	0.235536	0.235434	0.235682	0.236103	0.236281	0.236425	0.236705	0.23707	0.237876	0.238354	0.238874	0.239155	0.239626	0.239989	0.240314	0.240668	0.237559	0.234059	0.231391	0.229878	0.228574	0.227838	0.227948	0.22803
0.264151	0.264151	0.263313	0.26224	0.26182	0.261664	0.26135	0.261458	0.261578	0.261413	0.26211	0.262929	0.263467	0.264255	0.26525	0.265488	0.266113	0.266515	0.266942	0.267691	0.267811	0.268346	0.269112	0.269618	0.269982	0.270572	0.271503	0.271665	0.271771	0.271853	0.272108	0.272248	0.27268	0.273279	0.27335	0.273725	0.274126	0.275065	0.275475	0.275571	0.275945	0.276345	0.272954	0.268821	0.265615	0.263437	0.261768	0.260896	0.260752	0.26068
0.267539	0.267539	0.266696	0.265817	0.265178	0.264667	0.264457	0.264562	0.26457	0.264736	0.265271	0.266241	0.266762	0.267317	0.268253	0.268569	0.26922	0.2696	0.270018	0.271124	0.271333	0.272059	0.272915	0.273371	0.273737	0.274257	0.275113	0.275357	0.275574	0.275698	0.27598	0.276253	0.27686	0.277096	0.27755	0.277819	0.278055	0.278828	0.279212	0.279597	0.27971	0.280257	0.276675	0.272582	0.269227	0.267148	0.265576	0.264977	0.265041	0.264922
0.307692	0.307692	0.306619	0.305109	0.304385	0.303274	0.303004	0.302767	0.302809	0.302947	0.303204	0.303955	0.304403	0.304841	0.305768	0.306297	0.306759	0.307672	0.307878	0.309273	0.309716	0.310399	0.310982	0.311863	0.312137	0.313164	0.313638	0.31388	0.313805	0.313854	0.31401	0.314219	0.314967	0.314876	0.315768	0.316136	0.317177	0.318013	0.317938	0.318405	0.318423	0.318742	0.314493	0.309823	0.306137	0.303153	0.301452	0.300468	0.300513	0.300291
0.352941	0.352941	0.351523	0.349886	0.348511	0.348517	0.348471	0.348968	0.349713	0.350044	0.350697	0.350963	0.351856	0.352483	0.352649	0.353762	0.354072	0.354708	0.355349	0.355914	0.356165	0.3565	0.357214	0.357792	0.358612	0.358445	0.358895	0.358863	0.359722	0.35987	0.35951	0.359456	0.35999	0.360067	0.360857	0.36112	0.361649	0.362036	0.3622	0.362557	0.362399	0.362005	0.356777	0.351172	0.346692	0.343736	0.34156	0.339944	0.339751	0.34011
0.4	0.4	0.398176	0.396196	0.394835	0.394602	0.394847	0.395268	0.396341	0.397179	0.397529	0.398305	0.399031	0.399677	0.401056	0.402073	0.402536	0.403214	0.404212	0.404706	0.405884	0.40711	0.407671	0.408352	0.40888	0.409411	0.409781	0.409934	0.409791	0.409691	0.409874	0.410429	0.410625	0.411062	0.411744	0.411907	0.411767	0.412479	0.412881	0.413076	0.413217	0.413199	0.407642	0.40087	0.395146	0.391121	0.388708	0.387	0.386788	0.387201
0.44898	0.44898	0.44726	0.445635	0.444305	0.44407	0.444168	0.444667	0.446027	0.446897	0.447859	0.448593	0.449908	0.451125	0.451707	0.452749	0.45409	0.454934	0.455689	0.456657	0.45806	0.45859	0.459184	0.45969	0.460693	0.461098	0.461933	0.462693	0.463549	0.463933	0.464649	0.464643	0.465093	0.465217	0.465949	0.466454	0.466969	0.467246	0.467538	0.468284	0.46845	0.46828	0.46122	0.452899	0.446674	0.442223	0.439236	0.4368	0.436119	0.43672
0.5	0.5	0.497801	0.495717	0.494573	0.495065	0.495805	0.496638	0.498508	0.499688	0.500869	0.501858	0.502974	0.504775	0.505685	0.50692	0.508165	0.508372	0.509435	0.509893	0.511381	0.512235	0.513377	0.514474	0.515274	0.515516	0.516371	0.5168	0.518136	0.518056	0.518639	0.518365	0.518559	0.519592	0.520735	0.521296	0.521802	0.522446	0.523378	0.524169	0.524234	0.5241	0.515973	0.506782	0.499494	0.494545	0.491147	0.488832	0.487436	0.487869
0.553191	0.553191	0.550668	0.548631	0.547153	0.5474	0.548481	0.54895	0.551375	0.552849	0.554542	0.555637	0.557212	0.55886	0.560074	0.561223	0.56285	0.564011	0.564726	0.56537	0.566512	0.567622	0.568474	0.569735	0.570956	0.571786	0.572145	0.572497	0.573521	0.574084	0.574651	0.574615	0.574752	0.575192	0.576317	0.576803	0.576891	0.577353	0.57777	0.57811	0.578506	0.578221	0.569348	0.55943	0.551093	0.5457	0.542317	0.540312	0.539422	0.539957
0.608696	0.608696	0.605922	0.603814	0.602737	0.60276	0.603438	0.605012	0.607062	0.608688	0.610314	0.610998	0.612497	0.613874	0.614995	0.61627	0.618146	0.618837	0.619427	0.619863	0.621083	0.621363	0.622097	0.623722	0.625233	0.626649	0.626862	0.627456	0.6283	0.628633	0.629229	0.629548	0.629561	0.630117	0.63041	0.630462	0.630596	0.630827	0.631297	0.631348	0.631552	0.631893	0.622818	0.612361	0.603545	0.597408	0.593495	0.591224	0.590001	0.590679
0.666667	0.666667	0.663299	0.660457	0.658041	0.658027	0.6581	0.65983	0.661582	0.663021	0.664491	0.665317	0.666705	0.668017	0.668634	0.669764	0.670744	0.672226	0.672972	0.673111	0.674213	0.674619	0.675406	0.67634	0.67752	0.678535	0.678461	0.678911	0.679868	0.679986	0.680226	0.679814	0.680073	0.680366	0.680879	0.681087	0.681432	0.681193	0.681663	0.682074	0.682553	0.682464	0.672863	0.661856	0.652417	0.646566	0.642732	0.640661	0.639873	0.640601
0.727273	0.727273	0.723449	0.719799	0.717308	0.716433	0.716436	0.716878	0.717943	0.719258	0.72074	0.721236	0.722442	0.723391	0.723805	0.724378	0.725342	0.72601	0.725891	0.725542	0.726434	0.726636	0.72739	0.728256	0.728797	0.729663	0.728994	0.728969	0.729632	0.729876	0.730225	0.730265	0.730157	0.730106	0.730566	0.730706	0.730903	0.731206	0.731635	0.731381	0.731225	0.731446	0.721765	0.710395	0.701062	0.695087	0.690618	0.688872	0.687983	0.689006
0.790698	0.790698	0.786049	0.781955	0.778659	0.776912	0.7758	0.775464	0.775606	0.775765	0.775532	0.775437	0.776332	0.776524	0.775897	0.77587	0.776045	0.776174	0.776225	0.775932	0.775983	0.776042	0.776745	0.776258	0.776359	0.776101	0.775682	0.775706	0.775961	0.775527	0.775573	0.775799	0.775877	0.775726	0.776314	0.776451	0.776764	0.777161	0.777137	0.777127	0.777236	0.776965	0.767327	0.755581	0.745751	0.739709	0.736031	0.734264	0.733749	0.734586
0.857143	0.857143	0.851641	0.845748	0.840587	0.837397	0.83487	0.832865	0.831943	0.830827	0.830127	0.828928	0.828417	0.827281	0.826015	0.825399	0.825394	0.825178	0.824503	0.823311	0.823292	0.822701	0.822513	0.822418	0.82232	0.822153	0.821482	0.820976	0.821229	0.821321	0.82149	0.821292	0.821223	0.82092	0.820922	0.821075	0.821153	0.8211	0.821071	0.820971	0.820829	0.820885	0.811002	0.799733	0.789994	0.784464	0.780532	0.77903	0.778102	0.779005
0.926829	0.926829	0.920211	0.912885	0.906247	0.901312	0.897024	0.893604	0.890564	0.887625	0.885619	0.883027	0.880977	0.879408	0.877948	0.876042	0.874998	0.873518	0.87222	0.87084	0.870476	0.869472	0.869141	0.868849	0.868447	0.868094	0.867096	0.86626	0.866322	0.865931	0.865584	0.865104	0.865032	0.864776	0.864788	0.864573	0.864331	0.864025	0.863905	0.863701	0.86335	0.863402	0.853748	0.842877	0.833564	0.827924	0.82417	0.82324	0.822983	0.823914
1	1	0.992155	0.983064	0.974523	0.967242	0.960529	0.955626	0.950548	0.945907	0.941556	0.937798	0.934279	0.931089	0.927994	0.92549	0.923408	0.921611	0.920142	0.918662	0.917828	0.916256	0.915595	0.914955	0.914024	0.913073	0.911714	0.910807	0.910389	0.909111	0.908219	0.907858	0.907417	0.907329	0.906801	0.906307	0.90602	0.905644	0.905732	0.905228	0.905136	0.905207	0.896512	0.88597	0.876533	0.871098	0.868739	0.867278	0.866855	0.867709
dPsi_dat1	dPsi_dat2	dPsi_dat3	dPsi_dat4	dPsi_dat5	dPsi_dat6	dPsi_dat7	dPsi_dat8	dPsi_dat9	dPsi_dat10	dPsi_dat11	dPsi_dat12	dPsi_dat13	dPsi_dat14	dPsi_dat15	dPsi_dat16	dPsi_dat17	dPsi_dat18	dPsi_dat19	dPsi_dat20	dPsi_dat21	dPsi_dat22	dPsi_dat23	dPsi_dat24	dPsi_dat25	dPsi_dat26	dPsi_dat27	dPsi_dat28	dPsi_dat29	dPsi_dat30	dPsi_dat31	dPsi_dat32	dPsi_dat33	dPsi_dat34	dPsi_dat35	dPsi_dat36	dPsi_dat37	dPsi_dat38	dPsi_dat39	dPsi_dat40	dPsi_dat41	dPsi_dat42	dPsi_dat43	dPsi_dat44	dPsi_dat45	dPsi_dat46	dPsi_dat47	dPsi_dat48	dPsi_dat49	dPsi_dat50
NaN	0.0208233	-0.0867793	-0.0970824	-0.102286	-0.1035	-0.100082	-0.100245	-0.0981746	-0.0959271	-0.0955721	-0.0957279	-0.0942217	-0.0934058	-0.093607	-0.0924931	-0.0921485	-0.0913176	-0.09124	-0.0921586	-0.0927079	-0.0914056	-0.0908571	-0.0912157	-0.0912414	-0.0909657	-0.0913971	-0.0899501	-0.0891227	-0.0902222	-0.0911973	-0.090393	-0.0903153	-0.0894076	-0.0924466	-0.0904474	-0.0891268	-0.0903528	-0.0901032	-0.0910052	-0.0896769	-0.0793	-0.0783587	-0.0804887	-0.0832897	-0.0866103	-0.0875998	-0.088631	-0.089207	-0.0895965
NaN	-0.0331023	-0.0416231	-0.0449725	-0.0516617	-0.0581416	-0.0611299	-0.0646469	-0.0650505	-0.0654162	-0.0661081	-0.0659352	-0.066603	-0.0662036	-0.0673811	-0.0670055	-0.0669712	-0.0666483	-0.0669354	-0.0679225	-0.0679158	-0.0676168	-0.0676289	-0.0686621	-0.0689538	-0.0687132	-0.0707307	-0.0684217	-0.0681286	-0.0677216	-0.07	-0.0696513	-0.0686773	-0.0684866	-0.072033	-0.069553	-0.0683861	-0.0696265	-0.0684688	-0.0704246	-0.0688168	-0.0578105	-0.0566795	-0.0590806	-0.0604415	-0.0643751	-0.0662837	-0.0670477	-0.067239	-0.068383
NaN	-0.0330843	-0.039294	-0.0420996	-0.0484063	-0.0542847	-0.0554595	-0.0588072	-0.0589877	-0.0586361	-0.0584531	-0.0599339	-0.0598826	-0.0587526	-0.0589071	-0.0587867	-0.059156	-0.0591577	-0.059952	-0.0601325	-0.0608915	-0.0598965	-0.0596762	-0.0595484	-0.0606427	-0.0593149	-0.0618552	-0.059625	-0.0588504	-0.0591763	-0.0609176	-0.0607742	-0.0606969	-0.0595405	-0.0622265	-0.059934	-0.0602439	-0.0603703	-0.0600283	-0.0616368	-0.0595686	-0.0488662	-0.0477746	-0.0496556	-0.0514832	-0.055966	-0.057643	-0.0583355	-0.059775	-0.0599388
NaN	-0.0327209	-0.0393342	-0.0416273	-0.0463206	-0.0508993	-0.052354	-0.0561653	-0.0568068	-0.0559715	-0.0559675	-0.0567027	-0.0570672	-0.0551677	-0.0556952	-0.0560804	-0.0567314	-0.056417	-0.0563767	-0.0571737	-0.0571327	-0.0566569	-0.0563946	-0.056569	-0.0576045	-0.0558352	-0.0568294	-0.0554131	-0.0553461	-0.0558323	-0.0572721	-0.055972	-0.0563343	-0.0552102	-0.0588025	-0.0560799	-0.0551347	-0.0560002	-0.0560422	-0.0568667	-0.0548231	-0.0430863	-0.0431186	-0.045075	-0.0473288	-0.0517379	-0.0530153	-0.0537675	-0.0550318	-0.0552702
NaN	-0.031561	-0.038879	-0.0406339	-0.0456249	-0.0500322	-0.0520446	-0.0550154	-0.0552399	-0.0556914	-0.0547742	-0.0559151	-0.0561979	-0.0544961	-0.0547981	-0.0559451	-0.0551818	-0.0552988	-0.0540635	-0.0566069	-0.0561643	-0.0556185	-0.0555461	-0.0556084	-0.0566473	-0.055385	-0.0559357	-0.0548172	-0.0546613	-0.0543792	-0.0551077	-0.0554512	-0.0542445	-0.0545339	-0.0559539	-0.0542115	-0.0538416	-0.0554504	-0.0543125	-0.0548803	-0.0535155	-0.0415827	-0.0407972	-0.0430302	-0.045796	-0.0502912	-0.0510351	-0.053284	-0.0540374	-0.054354
NaN	-0.0312789	-0.0382616	-0.0400984	-0.0449901	-0.0491781	-0.0512657	-0.0541206	-0.0545574	-0.054537	-0.0538046	-0.054506	-0.0550554	-0.054006	-0.0536393	-0.0547737	-0.0542307	-0.0545836	-0.053104	-0.0554386	-0.0551638	-0.0547327	-0.0556442	-0.0547266	-0.0554229	-0.0542063	-0.0543213	-0.0539691	-0.0532418	-0.0540052	-0.0548869	-0.0536756	-0.0535063	-0.0531862	-0.0561424	-0.0540959	-0.053426	-0.0535309	-0.0530629	-0.0544476	-0.0524633	-0.0410854	-0.0404294	-0.0424004	-0.0447389	-0.0487001	-0.0494649	-0.0504064	-0.0531658	-0.0542527
NaN	-0.0299919	-0.0376093	-0.0391507	-0.0437941	-0.0479831	-0.049439	-0.0525686	-0.052578	-0.0523691	-0.0522223	-0.0531252	-0.0532734	-0.0521484	-0.0513945	-0.0536391	-0.0518142	-0.0533329	-0.0507537	-0.05475	-0.0545946	-0.0530885	-0.0526254	-0.0513644	-0.0543099	-0.052557	-0.0526518	-0.0517399	-0.0519064	-0.0517997	-0.0528051	-0.053238	-0.0533803	-0.0536632	-0.0546702	-0.0523683	-0.0510599	-0.0518383	-0.0507873	-0.0526121	-0.05228	-0.0391712	-0.0386768	-0.0401819	-0.0426493	-0.0461038	-0.0480665	-0.0484221	-0.0510609	-0.0515229
NaN	-0.0284064	-0.0371146	-0.0366508	-0.0404118	-0.0446165	-0.0480373	-0.0503926	-0.0504413	-0.0504643	-0.0503172	-0.0518013	-0.0521027	-0.0496534	-0.049374	-0.0523588	-0.0509289	-0.0503	-0.048979	-0.051582	-0.0514988	-0.0493979	-0.0504348	-0.0512287	-0.051319	-0.0482343	-0.0513874	-0.049988	-0.049219	-0.0493013	-0.0510514	-0.05083	-0.0503087	-0.0489585	-0.0514562	-0.0487804	-0.0488709	-0.0497426	-0.0485819	-0.0501202	-0.0490273	-0.0379465	-0.0363415	-0.038051	-0.0395434	-0.0442153	-0.0457182	-0.0460378	-0.0481975	-0.0490684
NaN	-0.0272918	-0.0357753	-0.0339237	-0.0389495	-0.0433245	-0.0461893	-0.0486797	-0.0488326	-0.0472184	-0.0478112	-0.0495962	-0.0494383	-0.0486973	-0.0483466	-0.0488219	-0.0480691	-0.0476527	-0.0464101	-0.0499077	-0.0478564	-0.0473213	-0.0470626	-0.0482422	-0.0481786	-0.0470457	-0.0474937	-0.0482143	-0.0476841	-0.0465435	-0.0471809	-0.0480658	-0.0476044	-0.0481218	-0.0476326	-0.0458783	-0.0448229	-0.0469864	-0.0465197	-0.046931	-0.0468588	-0.0356863	-0.0347502	-0.0354301	-0.0372619	-0.0413401	-0.0428415	-0.0435371	-0.0464341	-0.046717
NaN	-0.0273962	-0.0347994	-0.0345461	-0.0389849	-0.0426752	-0.0456762	-0.0487015	-0.0475788	-0.0477829	-0.048055	-0.0499236	-0.0490172	-0.0487147	-0.0483991	-0.0485145	-0.0485836	-0.0479442	-0.045543	-0.0500613	-0.0474296	-0.0470174	-0.047023	-0.0477832	-0.0475607	-0.0468436	-0.0467824	-0.0471812	-0.0464783	-0.045966	-0.04593	-0.0474177	-0.0486418	-0.0471438	-0.0481072	-0.0465844	-0.0453931	-0.0462276	-0.0459393	-0.0475803	-0.0465177	-0.0358511	-0.0338432	-0.0349563	-0.036791	-0.0399287	-0.0414058	-0.0432095	-0.0463935	-0.0464198
NaN	-0.024966	-0.0341665	-0.0330084	-0.0376058	-0.0398016	-0.0435794	-0.0446664	-0.0446931	-0.0449921	-0.0448251	-0.045227	-0.0467581	-0.0456064	-0.0437626	-0.0457449	-0.0447862	-0.0446144	-0.0418084	-0.0444217	-0.0443015	-0.0442974	-0.0433734	-0.0446114	-0.0428613	-0.0449269	-0.044148	-0.0453282	-0.044169	-0.0417882	-0.0430906	-0.0433159	-0.0448204	-0.0422185	-0.0439815	-0.0411811	-0.0428694	-0.0440728	-0.0419062	-0.0438876	-0.042568	-0.032905	-0.0320167	-0.0317073	-0.0346029	-0.0374778	-0.039505	-0.0402894	-0.0433498	-0.0434489
NaN	-0.0242778	-0.0307671	-0.0327359	-0.0344085	-0.0378255	-0.0405623	-0.040885	-0.0418953	-0.0395001	-0.0408983	-0.0397531	-0.0427661	-0.0414054	-0.0386054	-0.0407749	-0.0399548	-0.0379009	-0.0387512	-0.0389258	-0.0387572	-0.0398041	-0.0382634	-0.0372151	-0.0403552	-0.0385026	-0.039946	-0.0379404	-0.0391607	-0.0391787	-0.0397275	-0.0379497	-0.0400954	-0.0363957	-0.0397187	-0.0372258	-0.0389724	-0.0384875	-0.0380382	-0.0374682	-0.0385141	-0.0303117	-0.0287416	-0.0284452	-0.0306242	-0.0334311	-0.0354962	-0.035586	-0.0360754	-0.0388248
NaN	-0.0238584	-0.0286008	-0.0295723	-0.0312222	-0.0330316	-0.0371458	-0.0345394	-0.0361152	-0.0354283	-0.0353018	-0.0362375	-0.0376021	-0.0348105	-0.0350634	-0.0348479	-0.0345017	-0.0332737	-0.033642	-0.031717	-0.0320915	-0.0344536	-0.0340723	-0.0315782	-0.0328446	-0.0336778	-0.0323615	-0.0327302	-0.0331578	-0.0332465	-0.0320321	-0.0327628	-0.0321885	-0.0300883	-0.0322905	-0.0327128	-0.0305109	-0.0313947	-0.0322503	-0.0306267	-0.0321906	-0.0257858	-0.0249027	-0.0248799	-0.0265216	-0.0273968	-0.028834	-0.0291849	-0.0307021	-0.033135
NaN	-0.0213263	-0.0253429	-0.0245977	-0.0269957	-0.02876	-0.0322055	-0.0304811	-0.0315964	-0.0314475	-0.0311315	-0.0292867	-0.0302818	-0.0299932	-0.0286557	-0.0267377	-0.0289192	-0.0277128	-0.0270967	-0.0259029	-0.0271283	-0.0274571	-0.0249848	-0.0239633	-0.0267594	-0.0246091	-0.0254429	-0.025713	-0.0254007	-0.0254374	-0.0263841	-0.023894	-0.0249105	-0.0223338	-0.0239984	-0.0243468	-0.0257567	-0.0259058	-0.0228649	-0.0230951	-0.0256788	-0.0216925	-0.0208624	-0.018102	-0.0191769	-0.0201035	-0.0229311	-0.0241431	-0.0242059	-0.0272908
NaN	-0.0193981	-0.0222293	-0.0236727	-0.0233029	-0.024743	-0.0265797	-0.0254715	-0.0251044	-0.0243355	-0.0235054	-0.0222582	-0.0210585	-0.0231427	-0.0215835	-0.0199704	-0.0223379	-0.0194001	-0.020151	-0.0176092	-0.0194366	-0.0193083	-0.0186402	-0.0173364	-0.0188193	-0.0175246	-0.0184115	-0.0155776	-0.0190435	-0.0165099	-0.019103	-0.017773	-0.0155931	-0.0149637	-0.0157905	-0.0172137	-0.0169053	-0.0153116	-0.0161421	-0.0162475	-0.0175186	-0.01794	-0.0160653	-0.0128575	-0.0122096	-0.0133259	-0.0146279	-0.0174405	-0.0173733	-0.0181455
NaN	-0.0175983	-0.0180792	-0.0193851	-0.0185646	-0.0182319	-0.021994	-0.0167405	-0.018453	-0.0166837	-0.0162413	-0.0145742	-0.015203	-0.0154054	-0.0143252	-0.0112792	-0.0127074	-0.0123311	-0.0125604	-0.0111501	-0.0116557	-0.0121766	-0.00976645	-0.00768136	-0.0101804	-0.0113507	-0.0106982	-0.00903225	-0.00872525	-0.00915626	-0.0100658	-0.00898613	-0.00849199	-0.00671247	-0.0080895	-0.0094087	-0.00802	-0.00804077	-0.00923198	-0.00860623	-0.0103917	-0.012594	-0.0101382	-0.008417	-0.00534594	-0.00661701	-0.00779314	-0.0102137	-0.0103843	-0.0106308
NaN	-0.0144874	-0.0148378	-0.0144033	-0.0136164	-0.0134498	-0.0120801	-0.0104172	-0.0112156	-0.00875776	-0.00963422	-0.00746924	-0.00766585	-0.0078905	-0.00632832	-0.00342542	-0.00723509	-0.00517497	-0.00593987	-0.00271562	-0.00535934	-0.00317211	-7.37229e-05	0.00123311	0.000183383	-0.00353614	-0.00255674	-0.00197712	-0.00168215	-0.00129128	-0.00195833	-0.0022309	-0.00128092	-0.000599324	-0.000842505	-0.00159661	-0.00102931	-0.000220132	-0.0017401	-0.00115424	-0.00117177	-0.00719212	-0.00512797	-0.00247386	-0.000567384	0.000154569	-0.00100969	-0.00326873	-0.00327235	-0.00433296
NaN	-0.0129506	-0.0114086	-0.0114647	-0.00714564	-0.0078167	-0.00612255	-0.00538808	-0.00452455	-0.0024574	-0.00128842	1.76995e-05	-0.000632717	-0.00159375	0.000879018	0.00234248	0.00276296	0.00296042	0.00149318	0.00460071	0.00355279	0.00440382	0.00566433	0.00719824	0.00622354	0.00336065	0.00511558	0.00572914	0.00465864	0.00515161	0.00375117	0.00532231	0.00608959	0.00793644	0.0055267	0.00537852	0.00389476	0.00658168	0.00669294	0.00528023	0.00332164	-0.00383317	-0.00182454	0.00155059	0.00623647	0.00627187	0.00535652	0.00289831	0.00265339	0.000392236
NaN	-0.0103311	-0.00836061	-0.00594647	-0.00189283	-0.00108193	-0.00092289	0.00235833	0.00558683	0.00686555	0.00550087	0.00840027	0.00775956	0.0059601	0.00767857	0.0109292	0.00979992	0.00946035	0.00802951	0.0118046	0.00998305	0.0124307	0.0127549	0.0137529	0.0133068	0.00985747	0.0113213	0.0126368	0.0125017	0.0111893	0.0116068	0.0116952	0.0124349	0.0146422	0.0131351	0.0118074	0.0127114	0.0132908	0.0125015	0.0117306	0.0117499	0.000854564	0.00330407	0.00780157	0.0121449	0.0114172	0.0126118	0.00859014	0.00906448	0.0066469
NaN	-0.00863687	-0.00328545	-0.00118166	0.00431415	0.00570929	0.00814762	0.00968731	0.0118027	0.0116051	0.0125902	0.0161222	0.0149375	0.0118723	0.0145137	0.0161022	0.0152436	0.0173801	0.0159719	0.0176249	0.0180283	0.0197438	0.0151143	0.0181891	0.018218	0.0167763	0.0176383	0.0183537	0.0170492	0.0168956	0.0193064	0.0181411	0.0173708	0.0201297	0.0182187	0.0177812	0.0184366	0.0186526	0.0182312	0.017953	0.0171846	0.00427551	0.00593286	0.0117738	0.0169246	0.0171276	0.016903	0.0140618	0.0133066	0.0119726
NaN	-0.00562366	-0.00144108	0.00302271	0.008949	0.0130077	0.0135416	0.0179697	0.018503	0.0209019	0.0201397	0.0223016	0.0196798	0.019498	0.0217371	0.0235772	0.0231218	0.0237789	0.0222172	0.0263542	0.0247039	0.0248423	0.0252367	0.0245409	0.0242503	0.0233221	0.0229125	0.0248879	0.0247057	0.0236165	0.0246597	0.0238617	0.0234544	0.0245699	0.0253265	0.0231584	0.0244242	0.0245859	0.0242683	0.0232761	0.0224934	0.0082679	0.0115275	0.0157403	0.0243064	0.0232316	0.0242903	0.020677	0.0184414	0.0164543
NaN	-0.00401507	0.00255702	0.00927853	0.01674	0.0196944	0.0236629	0.0261156	0.0276617	0.0305629	0.0290919	0.030211	0.0306827	0.0306319	0.0295558	0.0322065	0.0294733	0.0312965	0.0305127	0.0341485	0.0327538	0.0331	0.0338989	0.0321545	0.0318686	0.0306528	0.0296962	0.0338447	0.0312762	0.0305136	0.030962	0.0308671	0.030646	0.0331791	0.0313544	0.0299117	0.0304719	0.031685	0.0312837	0.0301498	0.0301288	0.0142111	0.0174829	0.02323	0.031529	0.031998	0.0338079	0.0297843	0.0270497	0.0270379
NaN	-0.0550946	0.0338282	0.0464664	0.0525605	0.0523764	0.0563061	0.0548068	0.0527474	0.0525936	0.0542119	0.0518361	0.0512578	0.0487088	0.0485306	0.0485701	0.0488905	0.0506413	0.0478756	0.0512435	0.0505345	0.0519264	0.0510479	0.0501689	0.0492711	0.0474371	0.0485834	0.0507113	0.0446094	0.046579	0.0482949	0.0479204	0.0503344	0.0491714	0.0501578	0.0486668	0.0480125	0.0501715	0.0480081	0.0482533	0.0480959	0.0381084	0.0397845	0.0445111	0.0518934	0.0555511	0.0532776	0.052238	0.0483275	0.0470926
Figure 4g	(trajectory data same as Fig.4d)
trial_ 1	trial_ 2	trial_ 3	trial_ 4	trial_ 5	trial_ 6	trial_ 7	trial_ 8	trial_ 9	trial_10	trial_11	trial_12	trial_13	trial_14	trial_15	trial_16	trial_17	trial_18	trial_19	trial_20	trial_21	trial_22	trial_23	trial_24	trial_25	trial_26	trial_27	trial_28	trial_29	trial_30	trial_31	trial_32	trial_33	trial_34	trial_35	trial_36	trial_37	trial_38	trial_39	trial_40	trial_41	trial_42	trial_43	trial_44	trial_45	trial_46	trial_47	trial_48	trial_49	trial_50
0.4923	0.5082	0.5072	0.5047	0.5053	0.514	0.502	0.5149	0.5029	0.5084	0.5159	0.5044	0.5076	0.5196	0.5156	0.5217	0.5198	0.5182	0.5279	0.5194	0.5238	0.5289	0.5325	0.5347	0.5373	0.531	0.5333	0.5296	0.5317	0.54	0.5378	0.535	0.5389	0.5433	0.5369	0.5286	0.545	0.5359	0.538	0.545	0.4595	0.4619	0.4892	0.4904	0.509	0.5129	0.5273	0.5272	0.5225	0.5195
0.4897	0.5134	0.5154	0.5166	0.5156	0.5229	0.5149	0.5322	0.5227	0.5289	0.5271	0.5222	0.5264	0.5332	0.5371	0.5365	0.5338	0.5343	0.5397	0.5371	0.5416	0.5424	0.5505	0.5537	0.5574	0.5463	0.5496	0.5505	0.5502	0.5662	0.5584	0.5579	0.564	0.5668	0.5634	0.5545	0.5693	0.5626	0.563	0.569	0.4301	0.4459	0.4694	0.4796	0.5049	0.5174	0.5297	0.5379	0.5399	0.5391
0.4929	0.5238	0.5295	0.5308	0.5323	0.5376	0.5329	0.5442	0.5345	0.5452	0.5479	0.5415	0.546	0.5585	0.5572	0.5585	0.5623	0.5531	0.5619	0.5607	0.5635	0.5692	0.5713	0.5798	0.5797	0.5786	0.5844	0.5789	0.5809	0.5918	0.5945	0.5932	0.595	0.6033	0.6035	0.5926	0.6012	0.5987	0.6059	0.6075	0.3913	0.4114	0.4486	0.4746	0.5106	0.5233	0.5472	0.5539	0.5717	0.5719
0.4899	0.5322	0.5408	0.5424	0.5486	0.5534	0.5518	0.5711	0.5656	0.5688	0.5776	0.5716	0.5735	0.5903	0.5922	0.5954	0.5924	0.5993	0.6001	0.5987	0.6067	0.6126	0.6173	0.6215	0.6297	0.6301	0.6321	0.6314	0.6369	0.6406	0.6444	0.6479	0.6542	0.6588	0.6566	0.6579	0.6587	0.6586	0.6629	0.6693	0.3298	0.3569	0.411	0.4535	0.5045	0.5334	0.5599	0.5778	0.6	0.6135
0.4893	0.5381	0.5512	0.556	0.5612	0.5707	0.569	0.5855	0.5848	0.5859	0.5999	0.597	0.5974	0.6076	0.619	0.6203	0.619	0.6276	0.6343	0.6303	0.6402	0.6417	0.6522	0.656	0.6577	0.6641	0.663	0.6692	0.6705	0.6798	0.6796	0.6816	0.6911	0.6962	0.6939	0.6941	0.6979	0.6999	0.7071	0.7158	0.2883	0.3226	0.3798	0.4327	0.4921	0.5332	0.5677	0.5914	0.6188	0.6412
0.4939	0.5436	0.5558	0.563	0.5699	0.5785	0.5789	0.6015	0.5998	0.6046	0.6122	0.6132	0.623	0.6286	0.6412	0.6407	0.6382	0.6472	0.6521	0.6516	0.6597	0.6595	0.675	0.6775	0.686	0.687	0.6898	0.6956	0.6936	0.7057	0.7039	0.7077	0.7174	0.721	0.7259	0.7282	0.7294	0.73	0.732	0.7441	0.2529	0.2927	0.3532	0.4213	0.4874	0.5369	0.5703	0.6027	0.6299	0.658
0.4935	0.5592	0.5782	0.5912	0.6053	0.6166	0.624	0.6395	0.6427	0.6513	0.6625	0.6649	0.6786	0.6891	0.6969	0.7056	0.7044	0.7108	0.7277	0.7206	0.727	0.7336	0.7422	0.7494	0.7512	0.7575	0.7629	0.766	0.7716	0.7778	0.7818	0.7872	0.7969	0.8008	0.8003	0.8022	0.8075	0.8096	0.8149	0.8158	0.1719	0.2287	0.3054	0.3908	0.4703	0.5403	0.5842	0.6377	0.6693	0.7062
0.4893	0.5769	0.6038	0.627	0.6399	0.6611	0.6672	0.6945	0.6957	0.7079	0.723	0.7194	0.7375	0.751	0.7538	0.7674	0.771	0.7828	0.7906	0.7924	0.7974	0.8026	0.8153	0.8209	0.8219	0.8286	0.8308	0.8327	0.8385	0.8441	0.8491	0.8545	0.8601	0.863	0.865	0.8669	0.8781	0.8743	0.8768	0.885	0.1106	0.1677	0.2539	0.3551	0.453	0.5368	0.5959	0.6558	0.6989	0.7415
0.489	0.5908	0.6366	0.6604	0.6889	0.7108	0.7291	0.7504	0.7595	0.7705	0.7854	0.7904	0.8054	0.8186	0.8286	0.8384	0.8413	0.8516	0.858	0.8604	0.8655	0.8719	0.8815	0.8864	0.891	0.8924	0.8971	0.8963	0.9046	0.9084	0.9088	0.914	0.9169	0.9177	0.919	0.9252	0.9257	0.9218	0.9283	0.93	0.0622	0.116	0.2093	0.3235	0.4285	0.5262	0.5945	0.6629	0.7189	0.7658
0.4918	0.5894	0.6371	0.666	0.6902	0.7212	0.7361	0.7529	0.7652	0.7787	0.7899	0.7942	0.8089	0.8182	0.8276	0.8397	0.8402	0.8542	0.8599	0.8634	0.8685	0.8726	0.8865	0.8906	0.8899	0.8964	0.8958	0.8959	0.9027	0.9072	0.9114	0.9102	0.9178	0.9211	0.9228	0.9225	0.9284	0.9243	0.9276	0.9325	0.0603	0.1132	0.2021	0.3164	0.4237	0.5208	0.5898	0.6558	0.713	0.7623
0.4963	0.6108	0.6646	0.7032	0.7352	0.7573	0.7791	0.7991	0.8119	0.8282	0.8395	0.8496	0.862	0.8695	0.8799	0.8929	0.8925	0.9056	0.9117	0.9072	0.9151	0.9229	0.9278	0.93	0.9324	0.9328	0.9366	0.9352	0.9353	0.9435	0.9415	0.9449	0.9467	0.9516	0.9537	0.9523	0.9547	0.9502	0.9559	0.9544	0.0395	0.0867	0.1775	0.2988	0.4051	0.5042	0.5837	0.656	0.7157	0.7648
0.4914	0.6271	0.6936	0.7379	0.7753	0.8028	0.8282	0.8456	0.8594	0.8757	0.8891	0.8943	0.9048	0.9134	0.92	0.9295	0.9299	0.9395	0.9441	0.9449	0.9492	0.9503	0.9568	0.9581	0.9574	0.9588	0.9618	0.9612	0.9614	0.9636	0.9648	0.968	0.9671	0.9684	0.9719	0.9694	0.968	0.9674	0.9687	0.9675	0.0292	0.0701	0.1607	0.2809	0.3965	0.4988	0.5811	0.6525	0.7146	0.7647
0.4927	0.6481	0.7171	0.7601	0.806	0.8296	0.8522	0.8775	0.8876	0.9027	0.9114	0.9245	0.9268	0.939	0.9416	0.9464	0.9552	0.9579	0.9601	0.9598	0.9686	0.9698	0.969	0.9697	0.97	0.9698	0.9721	0.9723	0.9719	0.9718	0.9752	0.9749	0.9742	0.9733	0.9754	0.9773	0.9739	0.9771	0.9767	0.9771	0.0217	0.0621	0.1493	0.2714	0.3887	0.4906	0.5825	0.6521	0.7154	0.7622
0.4966	0.6594	0.7365	0.7885	0.8246	0.8557	0.8771	0.8961	0.9103	0.9236	0.9271	0.9401	0.9434	0.9555	0.955	0.9628	0.9661	0.969	0.9692	0.9712	0.9749	0.9741	0.9757	0.9738	0.9748	0.9754	0.9758	0.977	0.9777	0.9772	0.9798	0.9771	0.9802	0.9778	0.9798	0.979	0.9786	0.9807	0.9806	0.9809	0.0184	0.0554	0.1396	0.2606	0.3697	0.4787	0.5684	0.643	0.7057	0.759
0.5019	0.6745	0.7529	0.802	0.8375	0.8681	0.8877	0.9085	0.9186	0.9343	0.9388	0.9501	0.9539	0.9635	0.9631	0.9683	0.9702	0.9731	0.9729	0.974	0.9786	0.9766	0.9796	0.9799	0.9797	0.9809	0.9798	0.9792	0.9791	0.9806	0.9808	0.9802	0.9826	0.9814	0.9821	0.9813	0.9813	0.982	0.9817	0.9809	0.0182	0.0519	0.1346	0.2545	0.3689	0.4746	0.5689	0.6425	0.704	0.7594
0.494	0.6848	0.7579	0.8161	0.8515	0.8783	0.8948	0.9166	0.9276	0.9408	0.9463	0.9553	0.9603	0.9671	0.9692	0.9716	0.9756	0.9782	0.977	0.979	0.979	0.9797	0.9814	0.9806	0.9812	0.9813	0.9805	0.981	0.981	0.9827	0.9852	0.9824	0.9845	0.9827	0.984	0.9824	0.9836	0.9849	0.9854	0.9841	0.015	0.0473	0.1242	0.2419	0.3566	0.464	0.5563	0.6292	0.6921	0.7474
0.5008	0.6964	0.769	0.8233	0.8569	0.8828	0.9034	0.9222	0.9332	0.946	0.9514	0.959	0.9637	0.9704	0.9731	0.9751	0.9782	0.9806	0.9799	0.9803	0.9824	0.9828	0.9827	0.9825	0.9814	0.9819	0.9832	0.9838	0.9835	0.9848	0.9859	0.9832	0.9855	0.9829	0.984	0.9834	0.9847	0.9856	0.984	0.9846	0.0139	0.045	0.1227	0.2355	0.3489	0.4558	0.5495	0.623	0.6881	0.7407
0.493	0.7009	0.7721	0.8262	0.8623	0.8904	0.9056	0.9235	0.9351	0.9464	0.9538	0.9596	0.9651	0.9717	0.9721	0.9748	0.9781	0.9798	0.9801	0.9818	0.9838	0.9854	0.9841	0.9837	0.9834	0.985	0.9848	0.9849	0.985	0.9858	0.9869	0.985	0.9865	0.9837	0.9846	0.984	0.9848	0.9866	0.9851	0.9853	0.0126	0.0417	0.1123	0.2308	0.3407	0.4448	0.5369	0.6124	0.6791	0.7316
0.4935	0.7024	0.7715	0.8253	0.8618	0.8902	0.9082	0.9237	0.9362	0.9456	0.9551	0.9612	0.9654	0.9714	0.9735	0.9765	0.979	0.9818	0.98	0.9826	0.985	0.9856	0.9847	0.9859	0.9852	0.9864	0.9854	0.9864	0.9859	0.9868	0.9869	0.9855	0.987	0.9853	0.9868	0.9866	0.9846	0.9869	0.9868	0.9857	0.0125	0.041	0.1086	0.2187	0.3333	0.4405	0.5324	0.608	0.6779	0.7309
0.4929	0.7064	0.7776	0.8316	0.866	0.8947	0.9086	0.9267	0.9377	0.9472	0.9563	0.9617	0.9671	0.9733	0.9748	0.9782	0.9812	0.9832	0.9817	0.9849	0.9858	0.9855	0.9861	0.9867	0.9866	0.9873	0.9881	0.9873	0.9882	0.9878	0.9887	0.9856	0.9878	0.9871	0.9886	0.988	0.9878	0.9882	0.987	0.9869	0.0114	0.0372	0.1012	0.2148	0.3301	0.4347	0.5226	0.6006	0.666	0.7199
0.4977	0.7113	0.7752	0.8266	0.8618	0.8888	0.9103	0.9262	0.9375	0.9465	0.9549	0.9622	0.9659	0.9709	0.9748	0.978	0.9812	0.9826	0.9822	0.9847	0.9869	0.9864	0.9863	0.988	0.9871	0.9877	0.9873	0.988	0.9872	0.9871	0.9883	0.9871	0.9891	0.989	0.9892	0.9894	0.9879	0.9886	0.9879	0.9879	0.0118	0.0346	0.0986	0.2085	0.3235	0.4209	0.5142	0.5939	0.6591	0.7165
0.4927	0.7159	0.7823	0.8333	0.8688	0.8924	0.9109	0.9275	0.9393	0.9498	0.9589	0.9628	0.9668	0.9724	0.9752	0.9781	0.9808	0.9828	0.983	0.9835	0.9861	0.9872	0.9857	0.9876	0.9868	0.9877	0.9883	0.9891	0.9889	0.9893	0.9899	0.9889	0.9894	0.9887	0.9894	0.9891	0.9893	0.9894	0.9891	0.987	0.0131	0.0345	0.0965	0.1987	0.3165	0.4176	0.512	0.5888	0.6616	0.7141
0.4966	0.725	0.7841	0.8373	0.8724	0.8958	0.9135	0.9296	0.9401	0.9488	0.957	0.9628	0.9659	0.972	0.9742	0.9775	0.9791	0.9826	0.982	0.9843	0.986	0.987	0.9874	0.9877	0.9879	0.9878	0.9891	0.9891	0.9879	0.9884	0.9893	0.9885	0.9901	0.9882	0.9906	0.9912	0.9895	0.9903	0.9901	0.9888	0.01	0.0299	0.0914	0.1941	0.3047	0.4068	0.4993	0.5774	0.6477	0.7043
Figure 4h	(trajectory data same as Fig.4e)
trial_ 1	trial_ 2	trial_ 3	trial_ 4	trial_ 5	trial_ 6	trial_ 7	trial_ 8	trial_ 9	trial_10	trial_11	trial_12	trial_13	trial_14	trial_15	trial_16	trial_17	trial_18	trial_19	trial_20	trial_21	trial_22	trial_23	trial_24	trial_25	trial_26	trial_27	trial_28	trial_29	trial_30	trial_31	trial_32	trial_33	trial_34	trial_35	trial_36	trial_37	trial_38	trial_39	trial_40	trial_41	trial_42	trial_43	trial_44	trial_45	trial_46	trial_47	trial_48	trial_49	trial_50
0.4982	0.5004	0.5105	0.5033	0.5134	0.5093	0.515	0.5227	0.5214	0.5267	0.5323	0.5375	0.5398	0.5364	0.5443	0.5552	0.5528	0.5557	0.5618	0.5491	0.5568	0.5617	0.564	0.5686	0.5698	0.5674	0.5731	0.5664	0.5754	0.5788	0.5759	0.5898	0.5887	0.5829	0.5895	0.5848	0.5875	0.5852	0.5883	0.587	0.4023	0.4441	0.4862	0.5099	0.5315	0.5401	0.5517	0.5692	0.5657	0.5692
0.4952	0.5069	0.5167	0.516	0.5244	0.5276	0.5293	0.5383	0.5393	0.5455	0.5529	0.5496	0.5504	0.5588	0.5668	0.5733	0.5734	0.5699	0.5837	0.5712	0.5819	0.5891	0.5899	0.5884	0.5893	0.5882	0.5955	0.5945	0.5974	0.6	0.6031	0.6102	0.6118	0.6105	0.6127	0.6154	0.6179	0.6103	0.6181	0.6137	0.3766	0.4221	0.4831	0.5115	0.537	0.5543	0.5638	0.5878	0.5888	0.5944
0.4946	0.5105	0.5307	0.5289	0.5387	0.5435	0.553	0.5576	0.5574	0.5633	0.5743	0.5738	0.5797	0.5833	0.5831	0.5958	0.5977	0.5986	0.609	0.5985	0.6056	0.6139	0.6179	0.6097	0.6163	0.6165	0.6213	0.622	0.6333	0.6355	0.6354	0.6417	0.6406	0.6454	0.6389	0.6429	0.6483	0.6454	0.6473	0.6462	0.3504	0.4075	0.4741	0.5152	0.5452	0.5653	0.5768	0.6069	0.6091	0.619
0.4943	0.526	0.5385	0.5472	0.5584	0.5678	0.571	0.5807	0.5841	0.5955	0.6013	0.6018	0.6078	0.6101	0.618	0.6271	0.6288	0.6348	0.6429	0.6291	0.6388	0.6482	0.6537	0.651	0.6545	0.6561	0.6594	0.6531	0.6626	0.6704	0.6734	0.675	0.6787	0.6792	0.677	0.6806	0.6804	0.6789	0.6799	0.6816	0.3121	0.3785	0.4545	0.5098	0.5477	0.5704	0.6042	0.6257	0.631	0.65
0.4896	0.5294	0.5509	0.5528	0.5658	0.5744	0.5863	0.5982	0.5991	0.6144	0.6242	0.6182	0.6342	0.6292	0.6373	0.6502	0.6466	0.6534	0.6625	0.647	0.661	0.6677	0.6723	0.6659	0.6727	0.6746	0.6815	0.6768	0.6843	0.6958	0.6879	0.697	0.697	0.7036	0.7038	0.7036	0.7018	0.703	0.7007	0.7037	0.2911	0.3615	0.4461	0.509	0.5498	0.582	0.6123	0.6367	0.6401	0.6637
0.4922	0.5321	0.556	0.5604	0.575	0.5788	0.5949	0.6049	0.6069	0.6231	0.6325	0.6313	0.6417	0.6461	0.6499	0.6623	0.658	0.6652	0.6752	0.6677	0.6729	0.679	0.6841	0.6804	0.6889	0.6876	0.6918	0.6888	0.7003	0.7052	0.7042	0.7088	0.7108	0.7176	0.716	0.7161	0.7144	0.7191	0.7151	0.7184	0.2791	0.3537	0.4418	0.5089	0.5525	0.5832	0.6216	0.6457	0.6595	0.675
0.4942	0.5395	0.5676	0.5799	0.5982	0.6053	0.627	0.6314	0.6417	0.6542	0.6611	0.6672	0.6748	0.6847	0.6845	0.6975	0.6917	0.6976	0.7096	0.7003	0.7104	0.7154	0.7213	0.7163	0.7229	0.7279	0.7274	0.7285	0.7336	0.7368	0.7418	0.7465	0.7514	0.7545	0.7568	0.7598	0.7552	0.7579	0.7588	0.7625	0.2329	0.322	0.4264	0.498	0.5538	0.5971	0.6355	0.6673	0.6842	0.7078
0.493	0.5523	0.5819	0.6026	0.6224	0.6319	0.6522	0.66	0.6722	0.6925	0.6975	0.7	0.7076	0.7178	0.7192	0.7385	0.7357	0.7406	0.7451	0.7402	0.7517	0.7572	0.7582	0.7554	0.7641	0.767	0.7661	0.769	0.7697	0.7798	0.78	0.7873	0.7906	0.7927	0.7943	0.7939	0.7869	0.7927	0.7933	0.7961	0.1985	0.2943	0.4088	0.4924	0.5534	0.6022	0.6506	0.6875	0.7085	0.7288
0.488	0.5557	0.6034	0.6189	0.6524	0.6641	0.6834	0.6963	0.7092	0.7202	0.7306	0.7322	0.7403	0.7526	0.7516	0.7641	0.7639	0.7741	0.783	0.7759	0.7847	0.7919	0.7945	0.7968	0.795	0.8011	0.8043	0.8017	0.806	0.8104	0.809	0.8157	0.8225	0.8223	0.8254	0.8307	0.8229	0.8257	0.8306	0.8269	0.1696	0.2673	0.3817	0.4752	0.5548	0.6072	0.6573	0.701	0.7192	0.7495
0.4916	0.5616	0.601	0.6301	0.6527	0.6641	0.6868	0.6907	0.7163	0.7243	0.7328	0.7359	0.7486	0.753	0.7555	0.77	0.772	0.7819	0.7868	0.7786	0.7918	0.7984	0.797	0.7978	0.8075	0.8082	0.8089	0.8089	0.8135	0.8146	0.8157	0.8222	0.8292	0.8303	0.8271	0.829	0.8226	0.8277	0.827	0.8274	0.1629	0.2607	0.3857	0.4841	0.5537	0.6115	0.6584	0.7042	0.7287	0.7505
0.4869	0.5717	0.6164	0.6487	0.6834	0.6972	0.7152	0.7201	0.7439	0.7539	0.7625	0.7657	0.7799	0.7887	0.7864	0.7969	0.8034	0.8085	0.8132	0.8127	0.8159	0.8272	0.8249	0.8223	0.8302	0.8339	0.8368	0.8369	0.8366	0.84	0.8398	0.8398	0.8489	0.8527	0.8485	0.8544	0.8462	0.8544	0.8537	0.8515	0.1399	0.2421	0.3705	0.4728	0.5483	0.608	0.6614	0.7078	0.7379	0.7625
0.4948	0.5827	0.6327	0.6667	0.7013	0.723	0.7408	0.7517	0.7726	0.7833	0.7978	0.7963	0.8099	0.8175	0.8219	0.8274	0.8339	0.8379	0.8453	0.8422	0.843	0.8544	0.8531	0.8504	0.8585	0.8607	0.8661	0.8624	0.8632	0.8628	0.8635	0.8676	0.8705	0.8735	0.8718	0.8766	0.8737	0.8774	0.8742	0.8709	0.1192	0.228	0.3489	0.4545	0.5473	0.6142	0.6749	0.7142	0.7517	0.779
0.4825	0.591	0.6497	0.6909	0.7251	0.7549	0.7688	0.7863	0.7976	0.8087	0.8154	0.8223	0.8276	0.8337	0.8449	0.8461	0.8529	0.8571	0.8624	0.8656	0.8741	0.8743	0.8783	0.8783	0.8749	0.8763	0.8773	0.8821	0.8785	0.8835	0.8874	0.8861	0.8866	0.8903	0.8876	0.889	0.8902	0.8887	0.8979	0.8898	0.1114	0.2143	0.3346	0.4457	0.5437	0.6216	0.6768	0.7192	0.7556	0.7903
0.4923	0.6053	0.6748	0.7168	0.7557	0.7793	0.7971	0.812	0.8234	0.8395	0.8448	0.8476	0.8571	0.8597	0.8676	0.8747	0.8788	0.8819	0.8886	0.8879	0.8929	0.8913	0.8951	0.8947	0.8954	0.8975	0.8974	0.8996	0.899	0.8998	0.9	0.9009	0.9062	0.9032	0.9058	0.9066	0.9053	0.9029	0.908	0.9044	0.0958	0.1894	0.3218	0.4399	0.5378	0.6191	0.6803	0.7278	0.7663	0.7997
0.4928	0.6251	0.6879	0.733	0.7702	0.7999	0.8179	0.8254	0.8395	0.857	0.8578	0.8624	0.8755	0.8807	0.8842	0.8861	0.8874	0.8967	0.8945	0.8998	0.9059	0.9037	0.9061	0.9078	0.9075	0.9108	0.9122	0.9136	0.9136	0.9128	0.9169	0.9139	0.9134	0.9129	0.9111	0.9105	0.9118	0.9136	0.9163	0.9141	0.0883	0.1848	0.3123	0.4265	0.534	0.6159	0.6808	0.731	0.768	0.8006
0.4909	0.6209	0.697	0.7414	0.7841	0.8115	0.8321	0.8442	0.8564	0.8728	0.8725	0.8794	0.8875	0.8927	0.8965	0.9009	0.9079	0.9068	0.9121	0.9117	0.9172	0.9166	0.9167	0.9158	0.9152	0.9163	0.9184	0.9205	0.9193	0.9186	0.9211	0.9219	0.9232	0.9237	0.9222	0.9232	0.9206	0.9247	0.9273	0.9245	0.0807	0.1714	0.2978	0.4182	0.5235	0.6176	0.6803	0.7309	0.7714	0.8127
0.4934	0.6279	0.7072	0.7572	0.8012	0.827	0.8445	0.8599	0.8701	0.884	0.883	0.8925	0.9014	0.9017	0.9075	0.9122	0.915	0.9191	0.9172	0.9218	0.9271	0.926	0.9279	0.9278	0.9234	0.926	0.9262	0.9271	0.9273	0.9258	0.9286	0.9288	0.9287	0.9285	0.9287	0.9294	0.9274	0.9293	0.935	0.9292	0.0735	0.1658	0.2914	0.4176	0.5234	0.6132	0.6764	0.7271	0.7774	0.8133
0.4883	0.6377	0.72	0.7664	0.808	0.8388	0.8598	0.8715	0.8831	0.8921	0.8955	0.9014	0.9098	0.9142	0.9152	0.9179	0.9261	0.9294	0.9282	0.9296	0.9311	0.9328	0.9327	0.9321	0.9301	0.932	0.9343	0.935	0.9327	0.9314	0.9386	0.9377	0.9354	0.9355	0.9337	0.9361	0.9324	0.9346	0.9392	0.9375	0.0664	0.1494	0.2807	0.4008	0.5079	0.606	0.6709	0.7235	0.7727	0.8115
0.4914	0.6446	0.7274	0.7744	0.8116	0.8477	0.8659	0.8825	0.897	0.9045	0.9067	0.9123	0.9193	0.9217	0.9245	0.9246	0.9273	0.9349	0.9338	0.9349	0.9361	0.9381	0.94	0.9363	0.9367	0.9355	0.9358	0.9359	0.9365	0.9372	0.9411	0.9407	0.9406	0.9372	0.9382	0.9392	0.9381	0.9421	0.9426	0.9404	0.0638	0.1451	0.272	0.4009	0.5093	0.6043	0.6786	0.7298	0.7768	0.8126
0.4859	0.6497	0.7344	0.7808	0.8249	0.8569	0.8767	0.8895	0.8978	0.9061	0.9143	0.92	0.9249	0.9284	0.9318	0.9316	0.9346	0.939	0.9369	0.9394	0.942	0.9468	0.946	0.9433	0.943	0.9406	0.9422	0.9446	0.9447	0.9419	0.9447	0.9423	0.9444	0.9424	0.9411	0.9441	0.9406	0.9456	0.9464	0.9461	0.0593	0.1337	0.2635	0.3943	0.5018	0.5955	0.6689	0.7254	0.7716	0.8137
0.4964	0.6667	0.7447	0.7969	0.8316	0.8628	0.8806	0.8963	0.9067	0.9152	0.9197	0.9286	0.9316	0.9348	0.9345	0.9362	0.9374	0.9453	0.9419	0.9426	0.9431	0.9469	0.946	0.9429	0.9427	0.9444	0.9468	0.9452	0.946	0.9479	0.9522	0.948	0.9497	0.9483	0.9466	0.9519	0.9482	0.9495	0.9507	0.9483	0.055	0.1268	0.2603	0.3867	0.4958	0.5917	0.6684	0.7241	0.7757	0.8151
0.4925	0.6684	0.7508	0.7937	0.8353	0.867	0.885	0.9046	0.9151	0.9203	0.9269	0.932	0.935	0.9421	0.9434	0.9425	0.9398	0.9467	0.9468	0.9459	0.9486	0.9505	0.9528	0.9508	0.9494	0.9501	0.9498	0.9511	0.9499	0.9475	0.9507	0.9498	0.9517	0.9505	0.9508	0.9492	0.9479	0.9515	0.951	0.9508	0.0538	0.1283	0.2548	0.3816	0.4879	0.5849	0.661	0.7204	0.77	0.8117
0.4937	0.669	0.751	0.7952	0.8412	0.8685	0.8854	0.9053	0.9156	0.9226	0.9288	0.9373	0.939	0.9455	0.9461	0.9427	0.945	0.9484	0.9499	0.9502	0.9491	0.9516	0.9566	0.9512	0.9498	0.9497	0.9534	0.9543	0.9527	0.9515	0.952	0.9524	0.9547	0.9521	0.9532	0.954	0.9531	0.9536	0.9549	0.9526	0.0512	0.1205	0.2464	0.3732	0.4861	0.586	0.6605	0.7184	0.7705	0.812
Figure 4i	(trajectory data same as Fig.4f)
trial_ 1	trial_ 2	trial_ 3	trial_ 4	trial_ 5	trial_ 6	trial_ 7	trial_ 8	trial_ 9	trial_10	trial_11	trial_12	trial_13	trial_14	trial_15	trial_16	trial_17	trial_18	trial_19	trial_20	trial_21	trial_22	trial_23	trial_24	trial_25	trial_26	trial_27	trial_28	trial_29	trial_30	trial_31	trial_32	trial_33	trial_34	trial_35	trial_36	trial_37	trial_38	trial_39	trial_40	trial_41	trial_42	trial_43	trial_44	trial_45	trial_46	trial_47	trial_48	trial_49	trial_50
0.4948	0.4995	0.5018	0.4993	0.504	0.5062	0.5023	0.5195	0.4968	0.5059	0.5182	0.4975	0.516	0.5151	0.5128	0.5176	0.5186	0.5069	0.5168	0.5116	0.5076	0.5186	0.5216	0.5155	0.5151	0.5279	0.5095	0.5117	0.5135	0.516	0.5114	0.5153	0.5059	0.5224	0.5161	0.5134	0.5189	0.5236	0.5174	0.51	0.48	0.4898	0.5009	0.4953	0.5013	0.503	0.5128	0.5157	0.5138	0.5168
0.4924	0.5051	0.5098	0.5105	0.5068	0.5095	0.5086	0.5191	0.506	0.5078	0.5185	0.5065	0.5186	0.5185	0.5148	0.5169	0.5233	0.516	0.5187	0.5165	0.5143	0.5223	0.5271	0.5238	0.5203	0.5354	0.5092	0.5137	0.5146	0.5154	0.5164	0.5172	0.5157	0.5266	0.5204	0.5196	0.5264	0.528	0.5256	0.5146	0.4735	0.4892	0.5028	0.4943	0.5027	0.5049	0.5099	0.5159	0.5159	0.5239
0.4958	0.5041	0.5108	0.5158	0.5166	0.5166	0.5143	0.5253	0.5149	0.5186	0.5281	0.5088	0.5251	0.5274	0.524	0.5256	0.5296	0.5171	0.529	0.5248	0.5204	0.5225	0.534	0.5266	0.5223	0.5399	0.5225	0.5224	0.5227	0.524	0.5262	0.5295	0.5197	0.5299	0.5249	0.5274	0.5307	0.5378	0.5295	0.5261	0.4664	0.4904	0.499	0.499	0.5083	0.5123	0.5175	0.5214	0.5215	0.5237
0.4948	0.5116	0.5193	0.5212	0.5179	0.5224	0.5232	0.5373	0.5206	0.5269	0.5357	0.5217	0.5301	0.5351	0.5316	0.5372	0.538	0.5278	0.5385	0.5363	0.5318	0.5392	0.5425	0.5413	0.5328	0.543	0.5336	0.5347	0.5314	0.5308	0.5224	0.5343	0.5282	0.5427	0.5367	0.5325	0.5394	0.5438	0.5356	0.5351	0.4611	0.4784	0.5025	0.5009	0.5084	0.5138	0.5231	0.5236	0.5276	0.5383
0.4953	0.5132	0.5216	0.5248	0.5244	0.5288	0.5261	0.542	0.5278	0.5332	0.5445	0.528	0.5369	0.5433	0.5379	0.5454	0.5454	0.5357	0.5398	0.5441	0.5388	0.5403	0.5483	0.5462	0.5411	0.5529	0.537	0.5393	0.5378	0.5336	0.5318	0.5401	0.5396	0.5421	0.5457	0.5392	0.5439	0.547	0.5415	0.539	0.4514	0.4734	0.5037	0.505	0.5104	0.5134	0.5309	0.5309	0.5299	0.5404
0.4946	0.5107	0.5262	0.5298	0.5286	0.5324	0.5308	0.5457	0.5325	0.5374	0.5457	0.5342	0.5392	0.5473	0.5392	0.549	0.5476	0.535	0.5491	0.5424	0.5422	0.5464	0.5503	0.5495	0.5427	0.5535	0.5452	0.5458	0.5462	0.541	0.5375	0.5436	0.5405	0.5491	0.5451	0.5459	0.547	0.5516	0.5464	0.5454	0.4461	0.4719	0.5009	0.5062	0.5105	0.5218	0.5312	0.5332	0.535	0.5454
0.4968	0.5229	0.5308	0.5334	0.537	0.5396	0.5357	0.5482	0.5427	0.5473	0.5526	0.5462	0.5586	0.5601	0.5513	0.5554	0.5586	0.5439	0.5627	0.5625	0.5484	0.5573	0.5643	0.5681	0.5565	0.5689	0.5561	0.5593	0.5562	0.5534	0.5514	0.5601	0.5572	0.5633	0.5613	0.5577	0.5624	0.5633	0.5585	0.5588	0.4381	0.4644	0.4951	0.5076	0.5137	0.5274	0.5381	0.5382	0.5501	0.5605
0.4948	0.5272	0.5433	0.5488	0.55	0.5589	0.5582	0.5681	0.5592	0.5626	0.576	0.5599	0.5691	0.5793	0.5731	0.5772	0.5703	0.5661	0.5701	0.5764	0.5661	0.5769	0.5814	0.5773	0.5684	0.589	0.5644	0.5735	0.5724	0.5717	0.5651	0.575	0.5701	0.5781	0.5736	0.577	0.5761	0.5827	0.5761	0.5797	0.4198	0.4562	0.4894	0.5102	0.5252	0.535	0.554	0.5569	0.5568	0.5696
0.4926	0.5311	0.5507	0.5605	0.5655	0.5714	0.5703	0.5818	0.568	0.5855	0.5901	0.5763	0.588	0.5914	0.5807	0.5962	0.5908	0.5813	0.5889	0.5833	0.5874	0.5901	0.5966	0.5981	0.5908	0.6047	0.592	0.5896	0.5878	0.5915	0.5802	0.5933	0.5904	0.5901	0.5873	0.5892	0.5976	0.5952	0.5862	0.594	0.3963	0.447	0.4875	0.5113	0.5282	0.5462	0.56	0.5625	0.5685	0.5781
0.4925	0.5339	0.556	0.5626	0.5646	0.5746	0.57	0.5787	0.5728	0.5836	0.5925	0.5778	0.5852	0.5947	0.5855	0.5969	0.5933	0.588	0.5955	0.5873	0.5896	0.5969	0.5967	0.596	0.5943	0.6027	0.5897	0.593	0.5904	0.5941	0.587	0.5986	0.592	0.5995	0.5895	0.5931	0.6032	0.5971	0.5938	0.5995	0.3895	0.4462	0.4866	0.5103	0.5306	0.5505	0.5639	0.5675	0.5697	0.5806
0.496	0.5363	0.5646	0.5808	0.5775	0.5856	0.5878	0.5959	0.5945	0.5983	0.6101	0.5988	0.6035	0.6144	0.606	0.6171	0.6162	0.5967	0.6157	0.6102	0.6138	0.6185	0.6177	0.6212	0.6218	0.6275	0.6167	0.6116	0.6125	0.6087	0.6084	0.6192	0.6093	0.6222	0.6105	0.624	0.6257	0.6138	0.617	0.6177	0.376	0.4339	0.4803	0.5138	0.5305	0.5646	0.5741	0.5793	0.5827	0.591
0.5043	0.549	0.5747	0.5878	0.6103	0.6095	0.6201	0.6322	0.6236	0.6325	0.6309	0.6294	0.6311	0.6329	0.6385	0.6331	0.6381	0.6357	0.6387	0.6316	0.6333	0.6425	0.6403	0.6437	0.6387	0.6457	0.6435	0.6402	0.6365	0.6394	0.6359	0.6414	0.6431	0.6455	0.6465	0.6442	0.645	0.6398	0.6467	0.6387	0.3678	0.4208	0.4743	0.5136	0.5478	0.5687	0.582	0.5938	0.6046	0.6126
0.501	0.5602	0.5881	0.6071	0.6333	0.6352	0.6412	0.6574	0.6514	0.653	0.6613	0.6544	0.6598	0.6691	0.6666	0.6635	0.6642	0.6652	0.666	0.6685	0.6693	0.6761	0.6723	0.6721	0.6712	0.6757	0.6727	0.6671	0.6636	0.6749	0.6684	0.6725	0.6771	0.6741	0.6721	0.6657	0.6763	0.6702	0.6788	0.674	0.3314	0.3984	0.4618	0.5146	0.5432	0.5852	0.5924	0.6103	0.6284	0.6392
0.4941	0.5678	0.6091	0.6288	0.6474	0.6581	0.666	0.6841	0.6786	0.6888	0.6917	0.6929	0.6943	0.6919	0.6946	0.7025	0.6951	0.6962	0.7	0.697	0.7001	0.7086	0.698	0.7121	0.6984	0.7085	0.7057	0.7073	0.701	0.71	0.7011	0.7019	0.7037	0.7091	0.7064	0.7021	0.7083	0.7057	0.7163	0.7065	0.2958	0.3798	0.4498	0.5094	0.5607	0.5893	0.6142	0.6347	0.6507	0.6648
0.5003	0.5713	0.6205	0.6489	0.6799	0.6875	0.6931	0.7156	0.7116	0.7192	0.7194	0.7195	0.7241	0.7247	0.725	0.7279	0.7189	0.7273	0.728	0.7281	0.7271	0.737	0.7319	0.7386	0.7315	0.7428	0.7367	0.7423	0.7306	0.7419	0.7286	0.7371	0.7425	0.7397	0.7394	0.7367	0.7418	0.7423	0.7481	0.7383	0.2643	0.3535	0.4385	0.5065	0.5607	0.5997	0.6262	0.6494	0.6715	0.6873
0.5065	0.5829	0.6401	0.6675	0.6942	0.709	0.7173	0.7403	0.7397	0.7505	0.749	0.7485	0.7526	0.7538	0.7531	0.761	0.7602	0.7611	0.7615	0.7586	0.7659	0.7621	0.7657	0.771	0.7651	0.7692	0.7684	0.7685	0.7659	0.7713	0.7587	0.7675	0.7705	0.7702	0.7715	0.7683	0.7743	0.7693	0.7736	0.7693	0.2363	0.3364	0.4277	0.5013	0.5622	0.6121	0.6448	0.6702	0.6965	0.7129
0.5032	0.5893	0.6534	0.6911	0.7176	0.7331	0.7525	0.7633	0.7668	0.774	0.7766	0.7806	0.7824	0.7839	0.7825	0.7936	0.7845	0.788	0.7892	0.7855	0.7894	0.7869	0.7956	0.8017	0.794	0.7949	0.7995	0.7975	0.7931	0.799	0.7918	0.7963	0.798	0.7935	0.7948	0.7903	0.7961	0.7968	0.7977	0.793	0.207	0.3156	0.4174	0.5032	0.5648	0.6166	0.6602	0.6854	0.7105	0.7275
0.5034	0.596	0.6613	0.6981	0.7364	0.7474	0.7765	0.7872	0.7909	0.802	0.7984	0.8051	0.8027	0.8032	0.8063	0.8106	0.818	0.8101	0.8084	0.8121	0.81	0.8139	0.8113	0.8194	0.8182	0.8142	0.8185	0.825	0.8142	0.816	0.8116	0.8183	0.8178	0.8178	0.8197	0.8138	0.8165	0.8188	0.8226	0.8221	0.1826	0.2926	0.402	0.4941	0.5664	0.6239	0.67	0.7008	0.7293	0.7486
0.5059	0.6065	0.6705	0.7202	0.7517	0.7701	0.7904	0.8026	0.8132	0.8267	0.8276	0.8313	0.8293	0.8302	0.8295	0.8344	0.8325	0.8292	0.8277	0.8326	0.8353	0.8351	0.8369	0.84	0.837	0.8322	0.8358	0.8359	0.8332	0.8391	0.8319	0.8326	0.8341	0.8345	0.8358	0.8378	0.8394	0.8404	0.8367	0.836	0.1591	0.2741	0.3897	0.4851	0.5658	0.6246	0.6776	0.706	0.7458	0.7637
0.5042	0.6094	0.6826	0.7343	0.7658	0.7852	0.8067	0.8184	0.8285	0.8351	0.8407	0.8482	0.848	0.8441	0.8455	0.8496	0.8539	0.8528	0.8488	0.8488	0.8542	0.856	0.8514	0.8533	0.8503	0.8512	0.8524	0.8512	0.8462	0.8556	0.8507	0.8523	0.8496	0.8546	0.8533	0.8535	0.8568	0.8553	0.8569	0.8572	0.1465	0.2561	0.38	0.4948	0.5671	0.6294	0.6779	0.716	0.747	0.7702
0.5065	0.6138	0.6913	0.7369	0.7726	0.7992	0.8123	0.8328	0.8413	0.8507	0.8541	0.8614	0.8541	0.8606	0.8612	0.8661	0.8651	0.8624	0.8601	0.8647	0.862	0.8622	0.8642	0.8664	0.8634	0.8609	0.8628	0.86	0.8654	0.8682	0.8615	0.8663	0.8639	0.8642	0.8672	0.8657	0.8676	0.8684	0.868	0.8666	0.1334	0.2456	0.3676	0.4769	0.565	0.6292	0.685	0.7206	0.7621	0.7818
0.5017	0.6145	0.693	0.746	0.7816	0.8069	0.8258	0.8385	0.8455	0.8601	0.862	0.8676	0.8706	0.8746	0.8722	0.8762	0.8711	0.8742	0.8704	0.877	0.8767	0.8773	0.8803	0.8782	0.8761	0.8756	0.8764	0.8752	0.8738	0.8785	0.8734	0.8763	0.8749	0.8758	0.8751	0.8731	0.877	0.876	0.8769	0.8753	0.1239	0.2347	0.3604	0.4744	0.5628	0.6297	0.6905	0.732	0.7671	0.7972
0.5012	0.6301	0.6981	0.7461	0.788	0.8138	0.8357	0.8474	0.8613	0.869	0.8703	0.877	0.8711	0.8767	0.8816	0.8838	0.8847	0.8866	0.8876	0.8907	0.8853	0.8905	0.8924	0.8879	0.8861	0.8858	0.8894	0.8855	0.8776	0.8801	0.8855	0.8839	0.8876	0.8827	0.8834	0.8803	0.8791	0.8884	0.8853	0.8843	0.1148	0.2265	0.3542	0.4702	0.5643	0.6376	0.6878	0.7329	0.7717	0.7984
[truncated: 263 more columns]

## Sheet: Figure5
Figure 5a
traj_dat1	traj_dat2	traj_dat3	traj_dat4	traj_dat5	traj_dat6	traj_dat7	traj_dat8	traj_dat9	traj_dat10	traj_dat11	traj_dat12	traj_dat13	traj_dat14	traj_dat15	traj_dat16	traj_dat17	traj_dat18	traj_dat19	traj_dat20	traj_dat21	traj_dat22	traj_dat23	traj_dat24	traj_dat25	traj_dat26	traj_dat27	traj_dat28	traj_dat29	traj_dat30	traj_dat31	traj_dat32	traj_dat33	traj_dat34	traj_dat35	traj_dat36	traj_dat37	traj_dat38	traj_dat39	traj_dat40	traj_dat41	traj_dat42	traj_dat43	traj_dat44	traj_dat45	traj_dat46	traj_dat47	traj_dat48	traj_dat49	traj_dat50
0	0	0.001031	0.00200272	0.00289468	0.00371464	0.0044073	0.00505081	0.00566417	0.00625019	0.00676668	0.00732932	0.00786234	0.00841272	0.00892475	0.00942796	0.0099137	0.0103384	0.0107377	0.011132	0.0115495	0.0119339	0.0123319	0.0127212	0.0130891	0.0134351	0.0137663	0.0140423	0.0143817	0.0147122	0.0150232	0.0152732	0.0155441	0.0158186	0.0160413	0.0162232	0.0164385	0.016608	0.0167533	0.0169174	0.0170606	0.0171913	0.0173601	0.0174343	0.0174951	0.0176212	0.0177287	0.0178032	0.0178824	0.0179077
0.05	0.05	0.0506578	0.051165	0.0514808	0.0517123	0.0518104	0.0519476	0.0521241	0.0523618	0.0525276	0.052802	0.0530872	0.0533989	0.0537345	0.0540925	0.05446	0.0547853	0.0550853	0.0554321	0.0557928	0.0561227	0.0564596	0.0568155	0.0571416	0.0574024	0.0576349	0.0578732	0.0581322	0.0584312	0.0587353	0.058945	0.0592311	0.059537	0.0598088	0.0600939	0.0603728	0.0605855	0.0607625	0.0609136	0.0610996	0.0611869	0.0612843	0.0613619	0.0614869	0.061641	0.061782	0.0618818	0.0619738	0.0620505
0.1	0.1	0.100357	0.100425	0.100205	0.0998767	0.0994718	0.0991218	0.0989535	0.0988381	0.0986978	0.0986931	0.0987602	0.0988564	0.0990585	0.0993185	0.0996363	0.0998699	0.100147	0.100449	0.100741	0.101088	0.101424	0.101793	0.102121	0.102422	0.102673	0.102971	0.103218	0.103485	0.103765	0.103967	0.104197	0.104433	0.104647	0.104842	0.10504	0.105225	0.105371	0.105548	0.105751	0.105894	0.106006	0.106141	0.10626	0.106374	0.106521	0.106601	0.106684	0.106758
0.15	0.15	0.150131	0.149844	0.14922	0.148479	0.147652	0.146967	0.146492	0.146184	0.145819	0.145583	0.145417	0.145318	0.145385	0.145555	0.145772	0.145931	0.146123	0.146372	0.146597	0.14691	0.147156	0.147533	0.147831	0.148161	0.148509	0.148885	0.149207	0.149524	0.1499	0.150173	0.150511	0.15085	0.151124	0.151382	0.151653	0.151876	0.152091	0.15225	0.152407	0.152557	0.152692	0.152845	0.152959	0.15317	0.153281	0.153368	0.153491	0.153607
0.2	0.2	0.199852	0.199189	0.198242	0.197159	0.196132	0.195168	0.194433	0.193936	0.193514	0.193272	0.193144	0.193052	0.193103	0.193312	0.193591	0.193828	0.194096	0.194398	0.194677	0.195038	0.195398	0.195832	0.196215	0.196664	0.197035	0.197417	0.19779	0.198231	0.198691	0.19906	0.199403	0.19975	0.200103	0.200357	0.20069	0.200942	0.201202	0.201439	0.201589	0.201823	0.202064	0.202246	0.202358	0.202554	0.20265	0.202738	0.202874	0.203004
0.25	0.25	0.249716	0.248845	0.247759	0.246677	0.245608	0.244607	0.243882	0.243388	0.242991	0.242849	0.242838	0.242866	0.243022	0.243288	0.243606	0.24395	0.244352	0.244812	0.245246	0.245815	0.246352	0.246956	0.247581	0.24812	0.248561	0.249044	0.249531	0.250016	0.250615	0.2511	0.251601	0.252088	0.252552	0.252947	0.25329	0.253704	0.254	0.254315	0.254634	0.25496	0.255326	0.255536	0.255757	0.256106	0.256426	0.256678	0.256909	0.257145
0.3	0.3	0.299738	0.298921	0.297832	0.296618	0.295501	0.294582	0.293945	0.293635	0.293449	0.293537	0.293697	0.293995	0.294394	0.294853	0.295492	0.296095	0.296681	0.297325	0.297956	0.298833	0.299634	0.300411	0.301132	0.301898	0.302624	0.303366	0.30407	0.304798	0.30569	0.306463	0.307274	0.30804	0.30881	0.309487	0.310115	0.310707	0.311171	0.31176	0.312237	0.312807	0.31342	0.313896	0.314325	0.314877	0.315331	0.315696	0.316091	0.316536
0.35	0.35	0.349711	0.348873	0.347858	0.346965	0.346199	0.345521	0.3452	0.345226	0.345334	0.345767	0.346335	0.347126	0.347908	0.348854	0.349924	0.351098	0.352206	0.353442	0.354501	0.355818	0.357107	0.358296	0.359443	0.36066	0.361715	0.362909	0.364011	0.365132	0.366319	0.367453	0.368507	0.369587	0.37062	0.371613	0.372567	0.373374	0.374144	0.375066	0.375934	0.376876	0.377814	0.378649	0.379444	0.380275	0.381003	0.381721	0.382439	0.383195
0.4	0.4	0.399703	0.399067	0.39851	0.398153	0.398087	0.398048	0.398439	0.399124	0.399882	0.400859	0.402026	0.403291	0.404649	0.406127	0.407772	0.409297	0.410766	0.412299	0.413894	0.415579	0.417373	0.41894	0.420452	0.42205	0.423612	0.425219	0.426772	0.428411	0.430129	0.431644	0.433051	0.434575	0.435994	0.437334	0.438706	0.439956	0.441133	0.442431	0.443574	0.444957	0.446243	0.447401	0.44855	0.449565	0.450635	0.451687	0.452707	0.453737
0.45	0.45	0.449761	0.449552	0.449531	0.449806	0.450311	0.451056	0.452289	0.453714	0.455268	0.457038	0.459	0.461017	0.463084	0.465154	0.467418	0.469599	0.471713	0.473841	0.476017	0.478243	0.480498	0.482774	0.484877	0.486993	0.489083	0.491233	0.493279	0.495314	0.497373	0.499243	0.501082	0.503019	0.504835	0.506604	0.508315	0.510084	0.51173	0.513382	0.514923	0.516462	0.518005	0.519471	0.520952	0.522425	0.523853	0.525224	0.52661	0.528011
0.5	0.5	0.499882	0.500035	0.500413	0.501349	0.502601	0.504135	0.505947	0.508041	0.510398	0.512882	0.515407	0.518108	0.520828	0.523478	0.526162	0.528952	0.531756	0.534511	0.537207	0.53987	0.542553	0.54522	0.547849	0.550359	0.55293	0.555459	0.557916	0.560292	0.562672	0.565032	0.567298	0.569563	0.571687	0.573845	0.575851	0.577887	0.579832	0.581577	0.583245	0.584963	0.586624	0.58832	0.589927	0.591682	0.593289	0.594852	0.59636	0.597894
0.55	0.55	0.550136	0.550728	0.551752	0.553448	0.555467	0.557755	0.560332	0.563138	0.566184	0.569339	0.572546	0.57593	0.579246	0.582526	0.585793	0.589098	0.592347	0.595482	0.598619	0.601577	0.604548	0.607355	0.61011	0.612946	0.615642	0.618273	0.620828	0.623414	0.625871	0.628231	0.630621	0.632968	0.635125	0.63726	0.639293	0.641365	0.643287	0.645191	0.646965	0.648746	0.650533	0.652298	0.653989	0.655752	0.657346	0.658902	0.660413	0.662025
0.6	0.6	0.600161	0.601001	0.602555	0.604691	0.607151	0.609857	0.612884	0.61605	0.619351	0.622789	0.626247	0.629786	0.633233	0.636583	0.639962	0.643364	0.646708	0.649965	0.653207	0.656216	0.659254	0.662178	0.66504	0.667885	0.67059	0.673211	0.675794	0.678371	0.680857	0.683312	0.68573	0.688105	0.690265	0.69239	0.694425	0.696421	0.698323	0.700125	0.701831	0.703607	0.705303	0.70699	0.708605	0.710176	0.711634	0.71309	0.714521	0.715912
0.65	0.65	0.650173	0.651216	0.652968	0.655352	0.65814	0.661091	0.664255	0.667576	0.671052	0.674534	0.677955	0.681488	0.684936	0.688328	0.691618	0.694952	0.698218	0.70141	0.704582	0.707601	0.710657	0.713548	0.716388	0.719172	0.721923	0.724482	0.726999	0.729439	0.731771	0.734036	0.736254	0.738423	0.74041	0.742383	0.744314	0.746213	0.747971	0.749698	0.751282	0.752853	0.754303	0.755712	0.757077	0.758453	0.75981	0.761114	0.762336	0.763557
0.7	0.7	0.700256	0.701429	0.703267	0.705641	0.708302	0.711267	0.714476	0.717751	0.721131	0.724556	0.727898	0.731291	0.734632	0.73786	0.741072	0.744262	0.747361	0.750349	0.753335	0.756208	0.759004	0.761731	0.764327	0.766902	0.769422	0.77177	0.77404	0.776258	0.778348	0.78042	0.782396	0.784326	0.786131	0.787846	0.789488	0.791087	0.792564	0.794031	0.795328	0.796604	0.797808	0.798992	0.800088	0.801173	0.802216	0.803277	0.804203	0.805142
0.75	0.75	0.75018	0.751183	0.752899	0.755124	0.757624	0.760405	0.763297	0.766293	0.769259	0.772238	0.775138	0.778115	0.781028	0.783858	0.786659	0.789434	0.792161	0.794836	0.7975	0.799985	0.802448	0.804823	0.807151	0.809397	0.811556	0.813543	0.815553	0.817453	0.819243	0.821036	0.822743	0.824415	0.825945	0.827376	0.828774	0.830095	0.831321	0.832536	0.833692	0.834795	0.835802	0.836756	0.837628	0.838511	0.839342	0.840134	0.840861	0.841584
0.8	0.8	0.8	0.800735	0.802062	0.803851	0.805861	0.808088	0.810485	0.812947	0.815447	0.817959	0.820434	0.822961	0.82542	0.827801	0.830181	0.832584	0.834895	0.837154	0.839409	0.841531	0.843596	0.845594	0.84749	0.849336	0.851121	0.852891	0.854547	0.856143	0.857668	0.85914	0.860551	0.861883	0.86314	0.864312	0.865423	0.866492	0.867472	0.868465	0.869356	0.870251	0.871042	0.871812	0.872498	0.87321	0.873877	0.874526	0.875113	0.8757
0.85	0.85	0.84985	0.850209	0.851149	0.852372	0.853891	0.85556	0.857347	0.859162	0.861022	0.862876	0.864755	0.866664	0.868507	0.870345	0.872165	0.874022	0.875785	0.877536	0.879273	0.880963	0.882588	0.884148	0.88564	0.887118	0.888479	0.889811	0.891123	0.892383	0.893552	0.894701	0.895798	0.89685	0.897802	0.898697	0.899536	0.900364	0.901165	0.901895	0.902575	0.903233	0.903865	0.904432	0.904984	0.905541	0.906019	0.906508	0.906931	0.907365
0.9	0.9	0.899616	0.899629	0.900013	0.900648	0.901503	0.902505	0.903628	0.904857	0.906079	0.90731	0.908553	0.909841	0.911083	0.912354	0.913653	0.914935	0.916204	0.917425	0.918658	0.919821	0.920969	0.922062	0.923142	0.924182	0.925193	0.926168	0.927085	0.927972	0.928822	0.929639	0.930413	0.931158	0.931837	0.932443	0.933027	0.933562	0.93409	0.934588	0.935096	0.935551	0.936005	0.936403	0.936785	0.937162	0.937497	0.937819	0.938115	0.938407
0.95	0.95	0.949278	0.948787	0.948526	0.948486	0.948632	0.94896	0.949341	0.949836	0.95035	0.950898	0.951474	0.952091	0.952712	0.953357	0.954031	0.954711	0.955389	0.956053	0.956723	0.957361	0.958012	0.958631	0.959231	0.959834	0.960375	0.960951	0.961464	0.962018	0.962522	0.962979	0.963407	0.963855	0.96423	0.964587	0.96492	0.965243	0.965573	0.965855	0.966122	0.966381	0.966637	0.966886	0.967113	0.967331	0.967536	0.967749	0.967941	0.968143
1	1	0.998947	0.997876	0.996965	0.996188	0.995636	0.995159	0.994785	0.994491	0.994211	0.99403	0.993903	0.993812	0.993761	0.993763	0.993776	0.993828	0.993927	0.993999	0.994102	0.994218	0.99437	0.994489	0.994623	0.994779	0.994918	0.995076	0.995231	0.995395	0.99554	0.995682	0.995807	0.995951	0.996065	0.996162	0.996278	0.996412	0.996537	0.996638	0.996703	0.996779	0.996852	0.996915	0.996989	0.997062	0.997134	0.997208	0.997269	0.997305
col_dat1	col_dat2	col_dat3	col_dat4	col_dat5	col_dat6	col_dat7	col_dat8	col_dat9	col_dat10	col_dat11	col_dat12	col_dat13	col_dat14	col_dat15	col_dat16	col_dat17	col_dat18	col_dat19	col_dat20	col_dat21	col_dat22	col_dat23	col_dat24	col_dat25	col_dat26	col_dat27	col_dat28	col_dat29	col_dat30	col_dat31	col_dat32	col_dat33	col_dat34	col_dat35	col_dat36	col_dat37	col_dat38	col_dat39	col_dat40	col_dat41	col_dat42	col_dat43	col_dat44	col_dat45	col_dat46	col_dat47	col_dat48	col_dat49	col_dat50
0.4984	0.5	0.4951	0.4976	0.4974	0.501	0.4981	0.4997	0.5057	0.5082	0.5035	0.4986	0.5031	0.5062	0.4925	0.4999	0.5061	0.5017	0.5021	0.4987	0.4979	0.5103	0.5026	0.5045	0.498	0.5047	0.4985	0.5073	0.5076	0.5081	0.4987	0.5037	0.4917	0.5035	0.5065	0.5017	0.495	0.5073	0.5042	0.5088	0.5048	0.5042	0.5032	0.49	0.5063	0.4995	0.5017	0.4954	0.4995	0.5006
0.5037	0.4967	0.4992	0.4985	0.5041	0.501	0.5027	0.4982	0.5142	0.5056	0.5125	0.4986	0.5055	0.5047	0.5027	0.507	0.5093	0.5066	0.5136	0.504	0.506	0.5139	0.5051	0.5055	0.5037	0.5122	0.5082	0.512	0.5082	0.5098	0.5013	0.5096	0.5031	0.5117	0.5118	0.5087	0.499	0.5112	0.5066	0.5084	0.5047	0.5075	0.5091	0.4985	0.5102	0.4977	0.5105	0.5012	0.516	0.5049
0.5006	0.4994	0.4955	0.5047	0.5056	0.5064	0.5049	0.5061	0.5188	0.5122	0.5133	0.5101	0.5096	0.5067	0.5126	0.518	0.5155	0.5149	0.5171	0.5047	0.5111	0.5182	0.5184	0.5132	0.5164	0.5138	0.519	0.5205	0.5154	0.514	0.5075	0.5133	0.5058	0.5117	0.5164	0.5113	0.5092	0.5158	0.5155	0.5205	0.5111	0.5153	0.5165	0.511	0.5137	0.5113	0.5152	0.5121	0.5123	0.5186
0.5054	0.4989	0.4983	0.4985	0.5047	0.5048	0.5145	0.5088	0.527	0.5184	0.5181	0.508	0.5187	0.5194	0.5226	0.517	0.5272	0.528	0.5198	0.5121	0.5151	0.5235	0.5218	0.5164	0.524	0.5242	0.5248	0.5217	0.5232	0.529	0.5152	0.5279	0.517	0.5247	0.5263	0.5219	0.519	0.5282	0.5255	0.5232	0.5208	0.5221	0.5176	0.5145	0.5333	0.5103	0.5233	0.5227	0.5204	0.5256
0.5014	0.4994	0.5017	0.5028	0.5163	0.517	0.5187	0.5171	0.5345	0.5297	0.535	0.5279	0.5282	0.5233	0.5296	0.5304	0.5353	0.5365	0.5329	0.5285	0.529	0.5378	0.5338	0.5302	0.5359	0.5244	0.5388	0.5365	0.5417	0.5402	0.5282	0.5375	0.5328	0.5394	0.5382	0.5328	0.5294	0.5456	0.5372	0.5379	0.5374	0.5424	0.5338	0.5289	0.5443	0.5258	0.5364	0.5316	0.5346	0.5407
0.4991	0.5054	0.5005	0.5123	0.5239	0.5229	0.5322	0.5373	0.5472	0.5443	0.5441	0.5445	0.547	0.5406	0.5433	0.5482	0.5522	0.5505	0.5541	0.5436	0.5522	0.5597	0.5568	0.5529	0.5538	0.5489	0.5596	0.5548	0.5578	0.5624	0.548	0.5564	0.5474	0.5563	0.5586	0.5493	0.5496	0.5585	0.5556	0.5651	0.5516	0.5621	0.5504	0.5455	0.5683	0.5512	0.5541	0.5537	0.556	0.562
0.4984	0.5046	0.511	0.5272	0.53	0.5385	0.5452	0.5495	0.5647	0.563	0.568	0.5507	0.5633	0.5645	0.5595	0.5648	0.572	0.5658	0.5716	0.5688	0.5825	0.5789	0.5744	0.572	0.5749	0.5732	0.5783	0.5761	0.5791	0.5864	0.5726	0.5849	0.5784	0.5907	0.5816	0.5758	0.5808	0.5862	0.5879	0.5845	0.5882	0.5935	0.5864	0.5759	0.5909	0.5799	0.5833	0.5799	0.5904	0.5864
0.5035	0.5157	0.5216	0.5337	0.5439	0.5532	0.56	0.5629	0.5804	0.5785	0.5892	0.5867	0.598	0.589	0.5922	0.5978	0.6043	0.6	0.6068	0.5993	0.6086	0.6102	0.5982	0.602	0.6092	0.61	0.6169	0.612	0.6157	0.6209	0.613	0.6201	0.6126	0.6236	0.6203	0.6187	0.6188	0.6217	0.6281	0.6254	0.6224	0.6331	0.6197	0.6206	0.6319	0.6184	0.6291	0.6358	0.63	0.6308
0.5016	0.5225	0.5369	0.5575	0.5681	0.5781	0.5847	0.5947	0.607	0.6111	0.6174	0.6177	0.6218	0.6228	0.6274	0.633	0.634	0.6293	0.6342	0.6379	0.6446	0.651	0.6395	0.6454	0.6507	0.6532	0.6558	0.6581	0.6621	0.6664	0.6591	0.6618	0.6571	0.6603	0.6631	0.6665	0.667	0.6674	0.6773	0.6725	0.6771	0.68	0.6672	0.6733	0.6749	0.674	0.6811	0.6837	0.6776	0.6839
0.4979	0.5237	0.5478	0.5639	0.5917	0.5967	0.6088	0.6284	0.6423	0.6451	0.6458	0.6591	0.6608	0.6608	0.6606	0.6765	0.6752	0.6756	0.6834	0.6813	0.6874	0.6929	0.6941	0.6923	0.7009	0.6992	0.7085	0.7062	0.7122	0.7151	0.7037	0.7144	0.7131	0.7153	0.7144	0.7161	0.7272	0.7196	0.7304	0.7258	0.7263	0.7349	0.7254	0.7304	0.7362	0.7333	0.7402	0.7407	0.744	0.7448
0.5001	0.5354	0.562	0.5797	0.6096	0.6234	0.6446	0.6575	0.6696	0.684	0.6912	0.6937	0.7086	0.7081	0.7075	0.7072	0.7226	0.727	0.7315	0.7343	0.734	0.7423	0.7364	0.7452	0.7503	0.7535	0.7571	0.7596	0.7585	0.7681	0.7686	0.77	0.7704	0.7745	0.7754	0.7749	0.7795	0.7813	0.7801	0.7818	0.7861	0.7877	0.7907	0.7832	0.7958	0.7926	0.7901	0.7932	0.796	0.7936
0.5012	0.5443	0.5792	0.6056	0.6348	0.654	0.6758	0.6963	0.7069	0.7181	0.7276	0.7302	0.7496	0.7485	0.7544	0.7558	0.7697	0.7742	0.7747	0.78	0.7829	0.7877	0.7771	0.7852	0.8017	0.7939	0.8007	0.8039	0.8106	0.8114	0.8114	0.8184	0.8198	0.8176	0.8222	0.8214	0.8255	0.8306	0.832	0.8334	0.8322	0.8408	0.8428	0.8389	0.8453	0.8431	0.8464	0.8493	0.8513	0.8477
0.5004	0.5464	0.5817	0.6188	0.6516	0.6672	0.6926	0.7146	0.73	0.7447	0.7555	0.7627	0.7797	0.7817	0.7891	0.7884	0.8046	0.8121	0.8139	0.8149	0.8144	0.8246	0.8208	0.8278	0.8367	0.8319	0.8362	0.8437	0.8484	0.8516	0.8546	0.8573	0.8595	0.8614	0.8623	0.8638	0.8664	0.8705	0.8693	0.8711	0.874	0.8771	0.8805	0.8782	0.8746	0.8822	0.8835	0.885	0.8839	0.8857
0.4963	0.5549	0.5943	0.624	0.6592	0.6873	0.7068	0.7352	0.7533	0.7674	0.7808	0.7877	0.808	0.8101	0.8165	0.8187	0.8323	0.8401	0.8437	0.8502	0.851	0.8633	0.8536	0.864	0.8697	0.8722	0.8712	0.8764	0.8814	0.8795	0.8855	0.8906	0.8921	0.8925	0.8905	0.8959	0.9009	0.9027	0.9001	0.9036	0.9022	0.9071	0.9065	0.9094	0.9088	0.913	0.911	0.9121	0.9146	0.911
0.4987	0.5599	0.6058	0.6383	0.6734	0.6954	0.7271	0.7571	0.7719	0.7858	0.8051	0.8114	0.8289	0.84	0.8423	0.8482	0.8593	0.8616	0.8699	0.8764	0.8837	0.8856	0.8811	0.8854	0.8971	0.9012	0.8991	0.9041	0.9049	0.9089	0.9115	0.9122	0.9153	0.9183	0.9138	0.9164	0.9189	0.9199	0.9231	0.9219	0.924	0.9251	0.9265	0.927	0.9271	0.9292	0.9329	0.931	0.9316	0.9337
0.5034	0.5676	0.6113	0.6463	0.6839	0.7118	0.7336	0.7632	0.7865	0.7991	0.815	0.828	0.8443	0.8542	0.8601	0.8697	0.8782	0.8853	0.8885	0.8972	0.8969	0.9045	0.901	0.9089	0.9151	0.9131	0.9144	0.9215	0.925	0.9259	0.9306	0.933	0.9332	0.9341	0.9305	0.9354	0.9338	0.9345	0.9381	0.942	0.9405	0.9412	0.9422	0.9427	0.9434	0.9439	0.9454	0.9455	0.9437	0.9471
0.5012	0.5737	0.6148	0.6527	0.6859	0.716	0.7382	0.7734	0.7909	0.8053	0.8231	0.842	0.8603	0.8711	0.8737	0.8805	0.8943	0.8987	0.9038	0.9117	0.9113	0.9186	0.9154	0.9165	0.9286	0.9283	0.9346	0.9372	0.9372	0.9383	0.9423	0.9466	0.9431	0.9472	0.9445	0.9438	0.9486	0.9474	0.9511	0.9527	0.9529	0.9543	0.9539	0.9532	0.956	0.9577	0.957	0.957	0.9571	0.9573
0.5027	0.5677	0.6096	0.6501	0.6821	0.7187	0.7436	0.7756	0.7907	0.8134	0.8298	0.8458	0.86	0.8767	0.8824	0.8887	0.9021	0.9065	0.9136	0.9201	0.9238	0.9293	0.929	0.932	0.9406	0.9381	0.9408	0.9412	0.9466	0.9451	0.9475	0.9511	0.9489	0.9529	0.9521	0.9523	0.9564	0.9593	0.9577	0.9597	0.958	0.9621	0.961	0.9623	0.9639	0.9624	0.9625	0.9603	0.9615	0.9638
0.5011	0.5716	0.6147	0.6508	0.69	0.7195	0.7453	0.7806	0.8051	0.8214	0.8389	0.852	0.8708	0.8868	0.8937	0.9013	0.9109	0.919	0.9215	0.9303	0.9303	0.9357	0.9365	0.9415	0.9461	0.9494	0.9513	0.9525	0.9563	0.957	0.9575	0.9592	0.9588	0.9608	0.9588	0.9617	0.9601	0.9635	0.9636	0.9668	0.965	0.9694	0.9673	0.9666	0.9699	0.9684	0.9678	0.9685	0.9688	0.9694
0.5026	0.5684	0.6105	0.6515	0.6865	0.7154	0.7457	0.7775	0.8007	0.8181	0.8421	0.8549	0.8711	0.8871	0.896	0.9066	0.9167	0.9244	0.9287	0.9356	0.9369	0.9415	0.9429	0.9464	0.9504	0.9517	0.9566	0.9545	0.9591	0.9621	0.9604	0.9612	0.963	0.9636	0.9626	0.9651	0.9662	0.968	0.969	0.9692	0.9696	0.9695	0.9709	0.97	0.9713	0.9715	0.9717	0.9718	0.9726	0.9725
0.4961	0.5645	0.6081	0.6466	0.6782	0.71	0.7374	0.7708	0.7961	0.8149	0.8354	0.8539	0.8719	0.8877	0.8973	0.9083	0.918	0.9288	0.9299	0.9361	0.9398	0.9438	0.9458	0.9478	0.955	0.9556	0.9581	0.9609	0.9634	0.9653	0.9643	0.9669	0.9686	0.9675	0.9664	0.9727	0.9724	0.9718	0.973	0.9735	0.9736	0.9751	0.9739	0.9744	0.9739	0.9755	0.9759	0.9749	0.9757	0.975
Figure 5b
traj_dat1	traj_dat2	traj_dat3	traj_dat4	traj_dat5	traj_dat6	traj_dat7	traj_dat8	traj_dat9	traj_dat10	traj_dat11	traj_dat12	traj_dat13	traj_dat14	traj_dat15	traj_dat16	traj_dat17	traj_dat18	traj_dat19	traj_dat20	traj_dat21	traj_dat22	traj_dat23	traj_dat24	traj_dat25	traj_dat26	traj_dat27	traj_dat28	traj_dat29	traj_dat30	traj_dat31	traj_dat32	traj_dat33	traj_dat34	traj_dat35	traj_dat36	traj_dat37	traj_dat38	traj_dat39	traj_dat40	traj_dat41	traj_dat42	traj_dat43	traj_dat44	traj_dat45	traj_dat46	traj_dat47	traj_dat48	traj_dat49	traj_dat50
0	0	0.0006233	0.00207603	0.00398482	0.00617972	0.00869272	0.0113832	0.0141432	0.0169977	0.0195641	0.0222387	0.0248283	0.0273388	0.0298536	0.032209	0.0344002	0.0364643	0.0383984	0.0401774	0.0419201	0.0433323	0.0447927	0.0462382	0.0475968	0.0485302	0.0495898	0.0506353	0.051588	0.0524306	0.0534142	0.0542186	0.0548719	0.0556663	0.0563443	0.0568726	0.057412	0.0578275	0.0583494	0.0588798	0.0592356	0.0595795	0.0599408	0.0601936	0.0605582	0.0608147	0.061103	0.0613727	0.0616962	0.0618001
0.05	0.05	0.0501988	0.0510741	0.0523423	0.0539482	0.0557725	0.0578764	0.0601139	0.0624632	0.064569	0.0668319	0.0690791	0.0711657	0.0732798	0.0754416	0.0773234	0.0791226	0.0808032	0.082332	0.0838716	0.0851356	0.0864129	0.0876955	0.0889855	0.0897007	0.0905775	0.0915258	0.0923298	0.093048	0.0938562	0.0946306	0.0953235	0.0959201	0.0966097	0.097113	0.0975043	0.0978756	0.0983486	0.0987739	0.0991174	0.0994442	0.0997464	0.0999187	0.100196	0.100464	0.100631	0.100912	0.101159	0.101268
0.1	0.1	0.0998773	0.100214	0.100879	0.101928	0.103252	0.10485	0.106515	0.108488	0.110242	0.112129	0.114048	0.115762	0.117629	0.119595	0.121222	0.122668	0.124088	0.125389	0.126658	0.127716	0.128779	0.129822	0.130849	0.131517	0.132371	0.133242	0.13392	0.134527	0.135246	0.13592	0.136492	0.136961	0.137592	0.137944	0.138259	0.138527	0.138898	0.139256	0.139594	0.139822	0.140097	0.140299	0.140584	0.140876	0.140959	0.141185	0.141271	0.141444
0.15	0.15	0.14957	0.149539	0.149738	0.150344	0.151212	0.1524	0.153648	0.155256	0.156644	0.158123	0.15969	0.161036	0.162563	0.164236	0.165558	0.16673	0.167947	0.169088	0.170209	0.171039	0.171945	0.172763	0.173743	0.174265	0.174932	0.175685	0.176292	0.176794	0.177317	0.177779	0.178208	0.178669	0.179202	0.179366	0.179595	0.17989	0.18014	0.180489	0.18076	0.181001	0.181239	0.181453	0.181573	0.181893	0.181926	0.182111	0.182124	0.182269
0.2	0.2	0.199345	0.198885	0.198752	0.199017	0.199539	0.200396	0.201423	0.202758	0.20374	0.204979	0.206307	0.207458	0.208779	0.210119	0.211186	0.212309	0.213175	0.21411	0.215047	0.215656	0.216278	0.216979	0.217704	0.218117	0.218714	0.219348	0.219817	0.22018	0.220568	0.22092	0.221189	0.221483	0.221906	0.221939	0.222071	0.22223	0.222254	0.222531	0.222699	0.222886	0.22307	0.223108	0.223226	0.223442	0.223424	0.223539	0.223627	0.223667
0.25	0.25	0.24925	0.248655	0.248222	0.248182	0.248325	0.248828	0.249585	0.250759	0.251446	0.252506	0.253731	0.254627	0.255754	0.256801	0.257805	0.258743	0.259492	0.260188	0.260791	0.261226	0.261729	0.262284	0.262809	0.263074	0.263424	0.26374	0.263957	0.264264	0.264588	0.264818	0.264994	0.265222	0.265427	0.265601	0.265696	0.26581	0.265714	0.265868	0.265925	0.266052	0.266061	0.266049	0.266041	0.266238	0.266061	0.266068	0.266	0.266005
0.3	0.3	0.299263	0.298574	0.297984	0.297812	0.297974	0.298374	0.299004	0.300011	0.300592	0.301441	0.302391	0.303128	0.304044	0.304947	0.305682	0.306359	0.306921	0.307485	0.307935	0.308107	0.308593	0.308819	0.309207	0.309357	0.309518	0.309716	0.309833	0.310058	0.310432	0.310483	0.310356	0.310497	0.3106	0.310434	0.310415	0.310354	0.310271	0.310231	0.310183	0.310266	0.310161	0.309862	0.309902	0.309989	0.309847	0.309843	0.309834	0.309781
0.35	0.35	0.349304	0.348573	0.348043	0.347885	0.348132	0.348636	0.349665	0.350562	0.351036	0.351725	0.35256	0.353161	0.353866	0.354428	0.355049	0.355355	0.355777	0.356135	0.356502	0.356627	0.356946	0.357064	0.357194	0.357217	0.357263	0.357339	0.357334	0.357294	0.35733	0.357273	0.356983	0.357068	0.35705	0.356784	0.356759	0.356723	0.356377	0.356203	0.356311	0.356278	0.356176	0.355839	0.35572	0.355723	0.355585	0.355473	0.355324	0.355184
0.4	0.4	0.399416	0.398953	0.398888	0.398995	0.399619	0.400273	0.40106	0.401921	0.402419	0.403077	0.403559	0.404039	0.404408	0.404804	0.405169	0.405343	0.405603	0.405926	0.406035	0.405862	0.405918	0.405787	0.405658	0.40551	0.405362	0.405304	0.405133	0.405066	0.405047	0.404868	0.404614	0.40461	0.404389	0.404085	0.403962	0.404019	0.403727	0.403504	0.403507	0.403367	0.403101	0.402765	0.402516	0.402419	0.40234	0.402223	0.402051	0.401921
0.45	0.45	0.449635	0.449656	0.450144	0.450602	0.451492	0.452275	0.45322	0.453996	0.454354	0.454873	0.455188	0.455359	0.455547	0.455598	0.455702	0.455773	0.455907	0.455841	0.455792	0.455557	0.455379	0.455055	0.454836	0.454659	0.454442	0.454135	0.453857	0.453654	0.453449	0.453279	0.45291	0.452793	0.452479	0.452148	0.451959	0.451892	0.451628	0.4513	0.451262	0.451104	0.45091	0.450624	0.450406	0.45038	0.450225	0.44998	0.44987	0.449754
0.5	0.5	0.499887	0.500216	0.501011	0.501885	0.502953	0.503898	0.50457	0.505292	0.505864	0.506325	0.506643	0.506729	0.50675	0.506844	0.506777	0.506568	0.506271	0.505976	0.505723	0.505377	0.505053	0.504755	0.504315	0.503949	0.503643	0.503251	0.502883	0.502441	0.502079	0.501772	0.501363	0.501159	0.500793	0.500432	0.500146	0.5001	0.499844	0.499634	0.49949	0.499248	0.499076	0.498963	0.498808	0.498647	0.498418	0.498237	0.498197	0.497991
0.55	0.55	0.550131	0.550979	0.552266	0.553336	0.55447	0.555447	0.556305	0.556926	0.557306	0.557558	0.557575	0.557526	0.557277	0.557113	0.556776	0.556419	0.555995	0.555513	0.555083	0.554714	0.554339	0.553843	0.553292	0.552911	0.552559	0.552003	0.551608	0.551101	0.550666	0.550382	0.549951	0.549714	0.549428	0.549088	0.548816	0.548639	0.548347	0.548205	0.548137	0.547862	0.547633	0.547442	0.547342	0.547178	0.546891	0.546693	0.546579	0.546496
0.6	0.6	0.600398	0.601446	0.603042	0.604259	0.605479	0.606545	0.607166	0.607444	0.607531	0.607555	0.607271	0.606962	0.606589	0.60622	0.605771	0.605294	0.604644	0.604102	0.603692	0.603156	0.602563	0.602067	0.60158	0.601231	0.600891	0.600381	0.599966	0.599501	0.599197	0.598839	0.598551	0.598372	0.598014	0.597574	0.597291	0.597107	0.596858	0.596761	0.596679	0.596453	0.596263	0.596222	0.596046	0.59583	0.595685	0.595545	0.595477	0.595457
0.65	0.65	0.650616	0.651877	0.653677	0.654873	0.656039	0.656832	0.657195	0.657352	0.657311	0.657177	0.656669	0.656303	0.655908	0.655335	0.654847	0.654298	0.653611	0.652952	0.652447	0.651864	0.651329	0.650803	0.650206	0.64975	0.649306	0.648779	0.648393	0.647848	0.64741	0.64704	0.646707	0.646456	0.646124	0.645857	0.645619	0.645445	0.645236	0.645068	0.645089	0.644954	0.64481	0.644766	0.644595	0.644474	0.644312	0.644305	0.644287	0.644263
0.7	0.7	0.700775	0.702019	0.703735	0.704746	0.705687	0.706365	0.706568	0.706506	0.706292	0.705928	0.705398	0.704854	0.704271	0.703646	0.703072	0.702462	0.701657	0.700982	0.700414	0.699843	0.699368	0.698804	0.698293	0.697814	0.69743	0.696923	0.696507	0.696087	0.695766	0.695427	0.695187	0.694969	0.694593	0.694289	0.694034	0.69382	0.693633	0.693524	0.693523	0.693472	0.693375	0.69334	0.693268	0.693101	0.692963	0.692931	0.692959	0.692977
0.75	0.75	0.750645	0.751799	0.753271	0.754047	0.754729	0.755198	0.755256	0.754933	0.754563	0.754102	0.753464	0.752787	0.752124	0.751402	0.750699	0.75006	0.749359	0.748731	0.748152	0.747589	0.747126	0.746627	0.746099	0.745667	0.745275	0.744819	0.744441	0.744089	0.743695	0.74338	0.743144	0.742901	0.742626	0.742373	0.742131	0.741962	0.741803	0.741687	0.741672	0.741624	0.741523	0.74152	0.741463	0.741384	0.741302	0.741258	0.741248	0.741243
0.8	0.8	0.800564	0.801491	0.802599	0.803124	0.803508	0.803753	0.803528	0.803073	0.802513	0.801927	0.801174	0.80048	0.799757	0.798999	0.798328	0.797719	0.796936	0.796344	0.795803	0.795302	0.79478	0.794282	0.793755	0.793308	0.792983	0.792587	0.792235	0.791848	0.791533	0.791238	0.791059	0.790857	0.790597	0.790349	0.790232	0.790056	0.789881	0.789777	0.78979	0.789739	0.789707	0.789699	0.78963	0.789583	0.789511	0.789481	0.789462	0.789429
0.85	0.85	0.850315	0.850924	0.851654	0.851904	0.851959	0.851831	0.85143	0.850827	0.850183	0.849467	0.848594	0.847826	0.847077	0.846319	0.84564	0.844986	0.844232	0.843633	0.843103	0.842565	0.842143	0.841675	0.841158	0.840772	0.840451	0.840101	0.839795	0.839464	0.83923	0.838957	0.838765	0.838555	0.838292	0.83802	0.837911	0.837829	0.837627	0.837553	0.83755	0.837488	0.83742	0.837395	0.837344	0.837346	0.837354	0.837329	0.837326	0.837319
0.9	0.9	0.900057	0.900134	0.900358	0.900198	0.899954	0.899526	0.898938	0.898137	0.89733	0.89659	0.895708	0.894915	0.894018	0.89327	0.892514	0.89187	0.891167	0.890583	0.890026	0.889501	0.889086	0.888605	0.888192	0.88791	0.887617	0.88729	0.886937	0.886637	0.886414	0.886218	0.886056	0.885864	0.885667	0.885464	0.885387	0.88526	0.885066	0.884982	0.884973	0.884948	0.884863	0.884808	0.884764	0.884782	0.884771	0.884761	0.884749	0.8848
0.95	0.95	0.949689	0.949316	0.948928	0.948352	0.947713	0.946991	0.946141	0.9452	0.944294	0.943422	0.942523	0.941685	0.940804	0.93998	0.939262	0.9386	0.937877	0.93732	0.936773	0.93628	0.935867	0.935439	0.935029	0.934749	0.934461	0.934173	0.933905	0.933675	0.93346	0.9333	0.933189	0.933047	0.932818	0.9326	0.932491	0.932382	0.932247	0.932183	0.932211	0.93215	0.932056	0.932041	0.931989	0.931976	0.932009	0.932	0.931973	0.931996
1	1	0.999288	0.998378	0.997425	0.996429	0.995402	0.994397	0.993322	0.992272	0.991356	0.99045	0.989527	0.988687	0.987821	0.986975	0.986255	0.985542	0.98486	0.984323	0.983722	0.983198	0.982848	0.982445	0.982074	0.981759	0.981497	0.981186	0.980894	0.980717	0.980516	0.980421	0.98025	0.98013	0.979996	0.979867	0.979778	0.979697	0.979615	0.979546	0.979505	0.979475	0.979427	0.979392	0.979404	0.979403	0.97946	0.979418	0.979407	0.979442
col_dat1	col_dat2	col_dat3	col_dat4	col_dat5	col_dat6	col_dat7	col_dat8	col_dat9	col_dat10	col_dat11	col_dat12	col_dat13	col_dat14	col_dat15	col_dat16	col_dat17	col_dat18	col_dat19	col_dat20	col_dat21	col_dat22	col_dat23	col_dat24	col_dat25	col_dat26	col_dat27	col_dat28	col_dat29	col_dat30	col_dat31	col_dat32	col_dat33	col_dat34	col_dat35	col_dat36	col_dat37	col_dat38	col_dat39	col_dat40	col_dat41	col_dat42	col_dat43	col_dat44	col_dat45	col_dat46	col_dat47	col_dat48	col_dat49	col_dat50
0.4977	0.4953	0.5103	0.4995	0.4991	0.5004	0.5044	0.5013	0.5162	0.4937	0.5003	0.5088	0.5048	0.5106	0.5108	0.504	0.511	0.5053	0.5083	0.5079	0.499	0.5098	0.5074	0.5185	0.502	0.5118	0.5143	0.5023	0.5079	0.5186	0.5086	0.4965	0.5206	0.5217	0.5128	0.5058	0.5038	0.5094	0.5112	0.5138	0.5081	0.5092	0.5048	0.5134	0.5128	0.5135	0.507	0.5125	0.506	0.5135
0.4936	0.4959	0.5131	0.5058	0.5106	0.5089	0.5065	0.5073	0.5257	0.5025	0.5089	0.52	0.5111	0.5159	0.5206	0.5142	0.5198	0.5147	0.5161	0.5176	0.5074	0.5194	0.5153	0.5298	0.509	0.5199	0.5234	0.5125	0.5134	0.525	0.519	0.5092	0.5223	0.5312	0.5236	0.5135	0.5205	0.5215	0.5206	0.5267	0.5158	0.5187	0.5135	0.5259	0.5286	0.5218	0.52	0.5226	0.5158	0.5225
0.4969	0.4989	0.5221	0.5113	0.5175	0.5173	0.5188	0.5131	0.5344	0.5138	0.5208	0.5311	0.5225	0.5295	0.5372	0.5271	0.532	0.5327	0.5319	0.5347	0.5265	0.535	0.5338	0.5424	0.5332	0.5415	0.5448	0.5321	0.5369	0.5465	0.5377	0.5322	0.5403	0.5497	0.5397	0.5305	0.5372	0.5389	0.5389	0.5424	0.5335	0.5348	0.5417	0.5453	0.553	0.5431	0.5397	0.54	0.5418	0.5482
0.4965	0.5013	0.5257	0.5232	0.5316	0.5255	0.5322	0.5261	0.5485	0.5325	0.5376	0.5503	0.5368	0.5457	0.5519	0.5454	0.5526	0.5526	0.5557	0.5573	0.5468	0.5602	0.5552	0.5655	0.5582	0.5602	0.5685	0.5589	0.5639	0.5674	0.5604	0.5559	0.5648	0.5789	0.5648	0.5641	0.5663	0.5681	0.5703	0.5683	0.5694	0.5639	0.5721	0.5708	0.5818	0.5709	0.5736	0.5672	0.57	0.5781
0.4967	0.5064	0.5281	0.5354	0.5446	0.5438	0.5517	0.5482	0.5703	0.5526	0.5614	0.5718	0.5667	0.5735	0.5782	0.5754	0.5893	0.5819	0.5854	0.5856	0.5783	0.5851	0.5882	0.5991	0.5923	0.5975	0.6053	0.5985	0.6011	0.6056	0.5981	0.5972	0.6046	0.6189	0.5985	0.6021	0.6044	0.6011	0.6096	0.6075	0.6083	0.6065	0.6104	0.6103	0.6187	0.6101	0.6125	0.6132	0.6124	0.6138
0.4958	0.5153	0.5443	0.5507	0.562	0.5629	0.5685	0.5792	0.5972	0.5793	0.5925	0.6094	0.5991	0.609	0.6131	0.6156	0.6259	0.6227	0.6221	0.6201	0.6193	0.6252	0.6377	0.6419	0.6355	0.6368	0.638	0.6381	0.646	0.6476	0.6417	0.6449	0.6495	0.6568	0.6519	0.6518	0.6547	0.6497	0.6541	0.6556	0.6578	0.6579	0.659	0.659	0.6681	0.6547	0.6611	0.6598	0.6631	0.6673
0.4952	0.5284	0.5601	0.5677	0.5891	0.5949	0.5993	0.6114	0.6305	0.6207	0.6313	0.6461	0.6373	0.6526	0.6599	0.6579	0.6671	0.6683	0.6712	0.6687	0.6647	0.6778	0.6808	0.6925	0.687	0.6836	0.6931	0.6924	0.7006	0.708	0.6963	0.6973	0.7051	0.7149	0.7007	0.7086	0.7078	0.7053	0.7107	0.7126	0.7163	0.7135	0.7089	0.716	0.7179	0.7176	0.7169	0.7209	0.7167	0.7271
0.4935	0.5362	0.5763	0.5927	0.6154	0.6225	0.6346	0.6603	0.6697	0.6678	0.6764	0.6949	0.6916	0.7017	0.706	0.7132	0.7136	0.7204	0.7218	0.725	0.7217	0.7325	0.7354	0.7407	0.7421	0.7369	0.7469	0.7505	0.7544	0.7579	0.755	0.7504	0.7646	0.7658	0.7564	0.766	0.7678	0.759	0.7667	0.7752	0.7731	0.773	0.7696	0.7723	0.7785	0.7781	0.7747	0.7768	0.7759	0.7814
0.4922	0.5488	0.5972	0.6309	0.6523	0.6689	0.6794	0.6986	0.7133	0.713	0.7281	0.7411	0.7439	0.7484	0.7573	0.7611	0.7635	0.77	0.782	0.7776	0.7724	0.7832	0.7836	0.7919	0.7946	0.791	0.8002	0.8007	0.8077	0.8086	0.8068	0.8111	0.8201	0.8165	0.8143	0.8169	0.8233	0.8162	0.8195	0.829	0.8248	0.8262	0.8244	0.8276	0.8308	0.8338	0.8305	0.8317	0.8328	0.8384
0.4942	0.5662	0.6242	0.665	0.6883	0.7067	0.7265	0.7489	0.7622	0.7614	0.774	0.7877	0.7873	0.7985	0.8031	0.8104	0.8142	0.821	0.8211	0.8256	0.8243	0.8331	0.8311	0.8385	0.8421	0.8408	0.8428	0.847	0.8499	0.8525	0.8565	0.8524	0.8597	0.858	0.8571	0.8621	0.8659	0.8643	0.8596	0.8735	0.8673	0.8692	0.8668	0.8704	0.8793	0.8738	0.8721	0.8744	0.8785	0.8783
0.4994	0.5944	0.6519	0.6856	0.7162	0.7451	0.7618	0.779	0.798	0.8101	0.817	0.8304	0.8316	0.8358	0.847	0.8514	0.8543	0.8571	0.8628	0.867	0.8668	0.8657	0.8755	0.8729	0.8799	0.8795	0.8813	0.8872	0.8843	0.8862	0.8876	0.8879	0.8935	0.889	0.8913	0.8938	0.901	0.8971	0.8981	0.9027	0.8937	0.9039	0.9039	0.9052	0.9051	0.9022	0.9067	0.9091	0.9061	0.9089
0.4946	0.6137	0.6772	0.7193	0.7477	0.7767	0.7974	0.8177	0.8309	0.8412	0.8494	0.8623	0.8647	0.8705	0.8786	0.879	0.8865	0.8882	0.8919	0.8954	0.8988	0.8988	0.9044	0.9006	0.9099	0.9098	0.9058	0.9155	0.9108	0.913	0.918	0.9156	0.9196	0.9197	0.921	0.9219	0.9235	0.9239	0.9254	0.9293	0.9222	0.9292	0.9285	0.9314	0.9293	0.9249	0.9303	0.9302	0.9333	0.934
0.4935	0.6207	0.6895	0.7393	0.7702	0.8008	0.8229	0.8361	0.8477	0.8599	0.8695	0.8809	0.8828	0.8912	0.8992	0.9018	0.9056	0.9032	0.9132	0.9188	0.9176	0.9165	0.923	0.9219	0.9294	0.9307	0.9275	0.9353	0.9316	0.9372	0.9368	0.9385	0.942	0.9389	0.937	0.941	0.9438	0.9436	0.9442	0.9463	0.9437	0.9474	0.9498	0.9476	0.9461	0.9463	0.9488	0.9479	0.9516	0.9539
0.4955	0.6348	0.7084	0.7627	0.7909	0.8216	0.8408	0.855	0.8685	0.8773	0.8853	0.8949	0.9007	0.9108	0.9141	0.9212	0.9234	0.922	0.9288	0.9355	0.934	0.9359	0.9416	0.9382	0.9448	0.9442	0.9437	0.9497	0.943	0.9478	0.9472	0.95	0.9511	0.9496	0.9525	0.9566	0.9564	0.9565	0.9538	0.9614	0.9575	0.9607	0.9615	0.9603	0.959	0.9583	0.9645	0.9631	0.9659	0.9668
0.4906	0.6433	0.7235	0.7767	0.8051	0.8303	0.8529	0.8683	0.8807	0.8907	0.9001	0.91	0.9147	0.9225	0.9268	0.9328	0.9349	0.9335	0.9414	0.9484	0.9482	0.949	0.9504	0.9515	0.9558	0.9563	0.9549	0.9586	0.9573	0.9615	0.96	0.9625	0.9627	0.9602	0.9625	0.9645	0.9659	0.9661	0.966	0.9707	0.9696	0.9719	0.9716	0.9731	0.969	0.9686	0.9731	0.974	0.9744	0.9758
0.4943	0.6475	0.7318	0.7808	0.8068	0.8356	0.8582	0.8728	0.8833	0.8953	0.9048	0.9152	0.9211	0.9252	0.9315	0.9364	0.9419	0.9435	0.9467	0.9523	0.9519	0.9553	0.9588	0.9567	0.9614	0.9631	0.964	0.9654	0.9666	0.965	0.9679	0.9689	0.9692	0.9711	0.9691	0.9721	0.9728	0.9734	0.9728	0.9774	0.9761	0.9763	0.9798	0.9789	0.9765	0.9763	0.98	0.9791	0.9798	0.9823
0.4874	0.6541	0.7364	0.7891	0.8135	0.8384	0.8594	0.8736	0.8879	0.8981	0.9083	0.9171	0.9246	0.931	0.9371	0.9437	0.9468	0.9461	0.9535	0.9585	0.9613	0.9595	0.9643	0.9625	0.9673	0.9693	0.9709	0.9733	0.971	0.9716	0.9727	0.976	0.9753	0.9756	0.9762	0.9803	0.9779	0.9799	0.9785	0.9842	0.9825	0.984	0.9845	0.9844	0.9828	0.9821	0.9845	0.9843	0.9851	0.986
0.4917	0.6614	0.7456	0.7954	0.8202	0.8426	0.8631	0.8781	0.8897	0.9018	0.9094	0.9188	0.9249	0.9319	0.9381	0.9449	0.9465	0.9492	0.9549	0.9595	0.962	0.9631	0.9674	0.9655	0.9708	0.972	0.9735	0.9762	0.9753	0.977	0.977	0.9798	0.9794	0.9788	0.9788	0.9832	0.9839	0.9829	0.9827	0.9862	0.9859	0.9865	0.9876	0.9878	0.9869	0.9877	0.9889	0.9885	0.9897	0.9896
0.4933	0.6657	0.7499	0.7989	0.8231	0.8462	0.8623	0.8768	0.8907	0.9019	0.9126	0.9201	0.9263	0.9314	0.9405	0.9442	0.9503	0.9512	0.9558	0.9602	0.9622	0.9645	0.9668	0.9688	0.9737	0.9744	0.9757	0.9766	0.978	0.9786	0.9808	0.9809	0.9817	0.9829	0.9829	0.9859	0.985	0.985	0.9854	0.9887	0.988	0.9878	0.9884	0.9889	0.9895	0.9893	0.9907	0.9904	0.9921	0.991
0.49	0.666	0.7526	0.7972	0.8205	0.8419	0.8594	0.8748	0.8883	0.8984	0.909	0.9187	0.9235	0.9306	0.9361	0.9425	0.9487	0.9517	0.9568	0.9598	0.9639	0.9655	0.9686	0.9698	0.9738	0.974	0.977	0.9781	0.9812	0.9802	0.9822	0.9834	0.9846	0.9834	0.9843	0.986	0.9868	0.9872	0.9865	0.9902	0.9878	0.9891	0.9901	0.9906	0.9901	0.9915	0.9921	0.9914	0.9927	0.9927
0.5083	0.6726	0.7681	0.8086	0.837	0.8558	0.8724	0.8836	0.8961	0.9101	0.9182	0.925	0.9327	0.935	0.9418	0.9471	0.9506	0.9555	0.9596	0.9626	0.9655	0.9692	0.9712	0.9734	0.9735	0.9779	0.9776	0.9795	0.9805	0.9814	0.9835	0.9834	0.9848	0.9858	0.9862	0.9876	0.988	0.9891	0.9868	0.989	0.9897	0.9905	0.9885	0.9915	0.9915	0.9921	0.9923	0.9918	0.992	0.9924
Figure 5c
traj_dat1	traj_dat2	traj_dat3	traj_dat4	traj_dat5	traj_dat6	traj_dat7	traj_dat8	traj_dat9	traj_dat10	traj_dat11	traj_dat12	traj_dat13	traj_dat14	traj_dat15	traj_dat16	traj_dat17	traj_dat18	traj_dat19	traj_dat20	traj_dat21	traj_dat22	traj_dat23	traj_dat24	traj_dat25	traj_dat26	traj_dat27	traj_dat28	traj_dat29	traj_dat30	traj_dat31	traj_dat32	traj_dat33	traj_dat34	traj_dat35	traj_dat36	traj_dat37	traj_dat38	traj_dat39	traj_dat40	traj_dat41	traj_dat42	traj_dat43	traj_dat44	traj_dat45	traj_dat46	traj_dat47	traj_dat48	traj_dat49	traj_dat50
0	0	0.0017625	0.00357683	0.00527492	0.00666095	0.00798715	0.00924479	0.0104137	0.0114142	0.0123421	0.0132228	0.0140608	0.0147679	0.0153289	0.0158391	0.0163868	0.016762	0.0174453	0.0180358	0.0185968	0.018971	0.0193798	0.0198766	0.0202242	0.0204022	0.0206216	0.0208295	0.0209673	0.0212843	0.0213677	0.0214974	0.0216325	0.0218975	0.0222052	0.0224958	0.0224151	0.0225842	0.0226572	0.022662	0.0226349	0.0227343	0.0228571	0.0229423	0.0230538	0.0230277	0.0234767	0.0236011	0.0236609	0.0236299
0.05	0.05	0.0501206	0.0498149	0.0493558	0.0488186	0.0484816	0.0482404	0.0482311	0.0481727	0.0479417	0.0479001	0.0479208	0.0478307	0.0477613	0.0477528	0.0478343	0.0477322	0.0479384	0.0483441	0.0485247	0.0484843	0.048503	0.0486774	0.04882	0.0488927	0.0490092	0.0491064	0.0491159	0.0492812	0.0493728	0.0493734	0.0494613	0.0498511	0.0501439	0.050371	0.0501687	0.050194	0.0502642	0.0502048	0.0502961	0.0503677	0.0504472	0.050482	0.0504811	0.0505092	0.0510298	0.0510029	0.0510232	0.0509966
0.1	0.1	0.0987319	0.0965969	0.0939312	0.0915893	0.0897016	0.0880269	0.0867312	0.0855526	0.084394	0.0835304	0.0827572	0.0820428	0.0814482	0.0810944	0.0807439	0.0803041	0.0802205	0.0801657	0.0800738	0.0798888	0.0797111	0.0797241	0.0797011	0.0795326	0.0794076	0.0794946	0.0795812	0.079888	0.0801795	0.0801034	0.08012	0.0803998	0.0806111	0.0807027	0.0807405	0.080717	0.0809618	0.0810476	0.0813828	0.0814166	0.0816109	0.0817094	0.0817932	0.0819212	0.0824082	0.0824197	0.0825455	0.0826898
0.15	0.15	0.147273	0.14339	0.13912	0.135304	0.132289	0.129497	0.1272	0.125156	0.123232	0.121799	0.120548	0.119159	0.118368	0.117569	0.116818	0.11614	0.11594	0.115803	0.115695	0.115397	0.115144	0.11496	0.115083	0.114885	0.114595	0.114504	0.114727	0.114993	0.115299	0.115388	0.115454	0.115931	0.116139	0.116501	0.116832	0.116789	0.117117	0.117267	0.117579	0.117634	0.118038	0.118282	0.118627	0.119006	0.119491	0.119699	0.11987	0.120123
0.2	0.2	0.196279	0.190917	0.185418	0.180207	0.176006	0.17208	0.169047	0.166538	0.163999	0.161759	0.160016	0.158435	0.15736	0.156587	0.155791	0.155281	0.155006	0.154859	0.154593	0.154049	0.153848	0.153689	0.15395	0.153993	0.153923	0.154217	0.154581	0.155209	0.155812	0.155982	0.156305	0.157104	0.15754	0.158085	0.158506	0.158883	0.159558	0.160007	0.160459	0.160736	0.161474	0.16194	0.162522	0.163023	0.163803	0.16416	0.164445	0.164786
0.25	0.25	0.245556	0.239093	0.232593	0.22669	0.221957	0.217965	0.21494	0.21228	0.209765	0.207756	0.206286	0.204938	0.203989	0.203107	0.202337	0.201577	0.201432	0.201372	0.201308	0.200979	0.201003	0.201173	0.201756	0.2021	0.202482	0.203044	0.203872	0.204998	0.205828	0.206502	0.207046	0.208032	0.208965	0.209852	0.210725	0.211384	0.21217	0.212631	0.213162	0.213618	0.214467	0.215093	0.216087	0.216786	0.217724	0.218469	0.219171	0.219953
0.3	0.3	0.294887	0.288441	0.281863	0.276302	0.271966	0.268287	0.265872	0.263603	0.261624	0.260282	0.259284	0.258401	0.258017	0.257933	0.258271	0.258399	0.259229	0.260207	0.260626	0.260945	0.261501	0.261991	0.262844	0.263652	0.264445	0.265532	0.266729	0.268053	0.269216	0.27024	0.271304	0.272755	0.2741	0.275504	0.276847	0.2779	0.279094	0.280209	0.281723	0.282647	0.284093	0.285122	0.286553	0.287602	0.289029	0.290082	0.291167	0.292332
0.35	0.35	0.345308	0.339309	0.333433	0.328914	0.325769	0.323492	0.322311	0.321554	0.321152	0.321389	0.321552	0.322017	0.322786	0.324146	0.325626	0.327011	0.328799	0.330619	0.332271	0.333773	0.335313	0.336854	0.338511	0.340053	0.341624	0.343694	0.345548	0.347473	0.349491	0.351111	0.352691	0.354802	0.356555	0.358438	0.360549	0.362098	0.363711	0.365656	0.367716	0.369115	0.371036	0.37263	0.374583	0.375959	0.377784	0.379064	0.380741	0.382291
0.4	0.4	0.396237	0.391789	0.387761	0.385053	0.38361	0.383037	0.383992	0.385502	0.387114	0.389196	0.390942	0.39318	0.395608	0.398319	0.401207	0.404384	0.407299	0.410191	0.412475	0.415067	0.417595	0.420362	0.423494	0.426089	0.429046	0.431789	0.434548	0.43723	0.439878	0.442284	0.444425	0.447401	0.450021	0.452615	0.455085	0.457214	0.45936	0.461772	0.464051	0.465979	0.46811	0.469923	0.47187	0.473702	0.476101	0.477919	0.479977	0.481843
0.45	0.45	0.447551	0.445827	0.445384	0.445909	0.447571	0.449916	0.453838	0.457969	0.462765	0.468373	0.472844	0.47807	0.483151	0.487804	0.492393	0.497078	0.501363	0.5062	0.510221	0.513846	0.517355	0.520993	0.524709	0.527985	0.531255	0.534294	0.537759	0.540911	0.543761	0.546858	0.54968	0.553087	0.555814	0.558842	0.5615	0.563814	0.566239	0.568915	0.571294	0.573419	0.575812	0.578001	0.580255	0.582517	0.584927	0.58687	0.588847	0.590646
0.5	0.5	0.499963	0.502051	0.504856	0.50962	0.515322	0.522081	0.529101	0.536339	0.543758	0.551395	0.558774	0.565914	0.572986	0.579386	0.585518	0.591726	0.597812	0.603181	0.608646	0.613621	0.618273	0.622822	0.626896	0.630481	0.633838	0.637348	0.640721	0.64364	0.646366	0.649291	0.652122	0.655442	0.65808	0.660634	0.66303	0.665142	0.66787	0.670453	0.673209	0.675527	0.677654	0.679947	0.682143	0.684523	0.686735	0.68905	0.6909	0.693183
0.55	0.55	0.552286	0.557369	0.563964	0.572466	0.581205	0.591452	0.601837	0.611625	0.621643	0.631918	0.641348	0.650686	0.659328	0.667012	0.674388	0.681693	0.688265	0.694378	0.700196	0.705337	0.710011	0.71448	0.718174	0.721636	0.725153	0.728688	0.731696	0.734418	0.737242	0.74002	0.742651	0.745419	0.747794	0.749838	0.752065	0.753959	0.756135	0.758511	0.760845	0.762823	0.764534	0.766328	0.768116	0.769982	0.771735	0.773477	0.774784	0.776409
0.6	0.6	0.603709	0.611081	0.62071	0.63188	0.643574	0.655977	0.668335	0.679806	0.691342	0.702657	0.712808	0.722472	0.731539	0.73965	0.747235	0.754572	0.761183	0.766974	0.772261	0.777063	0.781542	0.785567	0.789358	0.792584	0.79586	0.798986	0.801785	0.803968	0.806425	0.808594	0.810709	0.812814	0.814475	0.816038	0.817774	0.819219	0.820787	0.822531	0.824142	0.82557	0.82717	0.828506	0.829673	0.831008	0.832204	0.833246	0.834214	0.835318
0.65	0.65	0.654529	0.663392	0.674525	0.687077	0.699803	0.71242	0.724815	0.736334	0.747797	0.759058	0.769108	0.778731	0.787468	0.795041	0.802336	0.809081	0.81511	0.820615	0.825297	0.829497	0.8334	0.836986	0.840285	0.843017	0.845817	0.848477	0.850873	0.852904	0.854911	0.856611	0.858317	0.859805	0.860941	0.862133	0.863224	0.86414	0.865027	0.8663	0.867367	0.868392	0.869216	0.870015	0.870694	0.871529	0.872116	0.872777	0.873249	0.873945
0.7	0.7	0.70502	0.714194	0.725325	0.7371	0.74951	0.761634	0.773505	0.78437	0.795168	0.805259	0.814337	0.823139	0.831026	0.83775	0.844137	0.849842	0.854932	0.859594	0.863657	0.867167	0.870339	0.873189	0.875833	0.877987	0.88002	0.881866	0.883685	0.885056	0.886456	0.887773	0.889005	0.890149	0.890983	0.891803	0.892588	0.893201	0.893818	0.894601	0.895131	0.895741	0.896324	0.896773	0.897105	0.897582	0.898034	0.898378	0.898653	0.898943
0.75	0.75	0.754545	0.762825	0.77306	0.783567	0.794348	0.805249	0.815651	0.825299	0.834717	0.843674	0.851602	0.859098	0.865691	0.871492	0.876878	0.881709	0.885889	0.889773	0.893073	0.895872	0.898351	0.900513	0.902591	0.904172	0.905776	0.907291	0.908687	0.909816	0.911024	0.911956	0.912791	0.913681	0.914237	0.914817	0.915408	0.91589	0.916324	0.916761	0.917065	0.917477	0.917851	0.918168	0.918479	0.918896	0.91923	0.919482	0.919614	0.91976
0.8	0.8	0.803788	0.810416	0.818959	0.827742	0.836795	0.845675	0.854382	0.86245	0.870115	0.87753	0.884141	0.890254	0.895701	0.900361	0.904701	0.908543	0.911784	0.914798	0.917353	0.919545	0.921562	0.923186	0.924642	0.925824	0.926991	0.927967	0.928957	0.929689	0.930583	0.931305	0.931934	0.932465	0.932839	0.933216	0.933552	0.933815	0.933986	0.934262	0.934432	0.934701	0.934991	0.935164	0.935351	0.935607	0.935707	0.93583	0.935921	0.93608
0.85	0.85	0.852698	0.857714	0.864132	0.870905	0.877739	0.884611	0.89109	0.897212	0.90307	0.908718	0.91369	0.918127	0.922187	0.925639	0.928898	0.931759	0.934238	0.936591	0.938578	0.940173	0.941622	0.942831	0.943994	0.944851	0.945717	0.946419	0.947054	0.947523	0.948062	0.948526	0.948898	0.949305	0.949593	0.949898	0.950156	0.950376	0.950586	0.950854	0.95099	0.951141	0.951329	0.951439	0.951498	0.951706	0.951743	0.951834	0.951905	0.952033
0.9	0.9	0.901332	0.904261	0.908165	0.91233	0.916789	0.921415	0.925837	0.929938	0.933936	0.937675	0.941064	0.944173	0.947028	0.949374	0.951653	0.953618	0.955315	0.956989	0.958333	0.959412	0.960403	0.961254	0.961992	0.96259	0.963245	0.963715	0.964254	0.964551	0.964912	0.965213	0.965463	0.96571	0.965873	0.966034	0.966227	0.966361	0.966412	0.96662	0.966628	0.966736	0.96682	0.966854	0.966837	0.96694	0.966977	0.967046	0.96707	0.967134
0.95	0.95	0.949749	0.950313	0.951579	0.95324	0.955225	0.9574	0.959531	0.961744	0.963868	0.965827	0.96763	0.969248	0.970779	0.97199	0.973235	0.974314	0.975155	0.976067	0.976739	0.977284	0.977837	0.978288	0.978799	0.979104	0.979464	0.979805	0.980136	0.980284	0.980516	0.980665	0.980821	0.980932	0.981041	0.981229	0.981348	0.981528	0.98158	0.981705	0.981807	0.981894	0.981967	0.981999	0.982022	0.982068	0.982055	0.982008	0.982012	0.982078
1	1	0.998148	0.996471	0.995115	0.994245	0.993626	0.993151	0.992916	0.992765	0.992813	0.992818	0.992923	0.993212	0.993442	0.993707	0.993997	0.994212	0.994508	0.994813	0.994952	0.995047	0.995185	0.995424	0.995528	0.995715	0.995913	0.995968	0.996107	0.99611	0.996139	0.996246	0.996214	0.996307	0.996292	0.99635	0.996394	0.996371	0.996295	0.996283	0.996282	0.996277	0.996328	0.996257	0.996227	0.996302	0.996329	0.99629	0.996238	0.996232
col_dat1	col_dat2	col_dat3	col_dat4	col_dat5	col_dat6	col_dat7	col_dat8	col_dat9	col_dat10	col_dat11	col_dat12	col_dat13	col_dat14	col_dat15	col_dat16	col_dat17	col_dat18	col_dat19	col_dat20	col_dat21	col_dat22	col_dat23	col_dat24	col_dat25	col_dat26	col_dat27	col_dat28	col_dat29	col_dat30	col_dat31	col_dat32	col_dat33	col_dat34	col_dat35	col_dat36	col_dat37	col_dat38	col_dat39	col_dat40	col_dat41	col_dat42	col_dat43	col_dat44	col_dat45	col_dat46	col_dat47	col_dat48	col_dat49	col_dat50
0.5068	0.4987	0.5024	0.5011	0.5037	0.5051	0.4924	0.4985	0.5099	0.507	0.4997	0.5	0.5035	0.4987	0.496	0.4986	0.499	0.5018	0.5046	0.5035	0.4942	0.5026	0.4992	0.518	0.5041	0.4934	0.5035	0.5084	0.5033	0.4951	0.4955	0.5118	0.5038	0.5033	0.5098	0.5068	0.5054	0.503	0.5017	0.5042	0.4989	0.5	0.5009	0.4986	0.5021	0.5051	0.5016	0.5001	0.4937	0.5044
0.5013	0.499	0.5024	0.5039	0.505	0.5073	0.4983	0.5036	0.5108	0.5073	0.506	0.5017	0.5058	0.5049	0.5003	0.5068	0.4971	0.5034	0.5051	0.5066	0.4982	0.5038	0.5058	0.5168	0.5048	0.4986	0.5039	0.5108	0.5081	0.5033	0.4995	0.5162	0.5116	0.503	0.5122	0.504	0.5062	0.5083	0.5063	0.5043	0.502	0.5044	0.5054	0.5008	0.5008	0.5069	0.5005	0.5041	0.4997	0.51
0.4983	0.5039	0.5045	0.5043	0.508	0.5115	0.5006	0.5088	0.5149	0.5111	0.5082	0.5063	0.5095	0.511	0.5067	0.5083	0.5098	0.5102	0.5053	0.5074	0.5025	0.5113	0.5097	0.5222	0.5118	0.4985	0.5105	0.5179	0.5167	0.5095	0.5081	0.5176	0.5172	0.5093	0.5149	0.5123	0.5112	0.5125	0.5117	0.5106	0.5043	0.5168	0.5107	0.5108	0.5094	0.5148	0.5076	0.5111	0.5079	0.5165
0.5036	0.5024	0.5112	0.5085	0.5141	0.5208	0.5089	0.5141	0.5224	0.5201	0.5159	0.5127	0.5174	0.5153	0.5169	0.5142	0.5123	0.5152	0.5178	0.5192	0.5107	0.5211	0.5208	0.53	0.516	0.5112	0.5176	0.5236	0.5257	0.52	0.5154	0.5226	0.5278	0.5163	0.5266	0.5244	0.5134	0.5206	0.5225	0.5202	0.5119	0.5282	0.5204	0.5201	0.5207	0.5227	0.5219	0.523	0.518	0.5249
0.5052	0.5032	0.51	0.5187	0.5212	0.5258	0.5158	0.5219	0.5341	0.5276	0.5243	0.5189	0.5263	0.5301	0.527	0.525	0.5253	0.5232	0.531	0.5287	0.5202	0.529	0.5288	0.5419	0.5304	0.525	0.5309	0.5361	0.5382	0.5322	0.5261	0.5363	0.5422	0.5298	0.5393	0.537	0.5326	0.5379	0.5372	0.5334	0.531	0.5449	0.5389	0.5348	0.5373	0.5426	0.5426	0.536	0.5397	0.541
0.5066	0.5098	0.5139	0.5265	0.5316	0.5307	0.5275	0.5352	0.5494	0.5431	0.5391	0.5362	0.5415	0.5449	0.5405	0.5449	0.5387	0.5451	0.5432	0.5505	0.5408	0.5498	0.5492	0.5579	0.5489	0.547	0.5483	0.5561	0.561	0.5583	0.547	0.5561	0.5616	0.5529	0.5605	0.5625	0.5543	0.5586	0.5612	0.5579	0.5577	0.5652	0.5575	0.559	0.5573	0.5663	0.5624	0.5613	0.5654	0.5657
0.5022	0.5046	0.5242	0.5347	0.542	0.5539	0.5475	0.5551	0.5708	0.5649	0.5613	0.5608	0.5694	0.5665	0.5677	0.5715	0.5674	0.5709	0.5775	0.5752	0.5665	0.5809	0.5784	0.591	0.5757	0.5786	0.5812	0.5873	0.5912	0.5854	0.5812	0.5873	0.5893	0.5863	0.5943	0.5946	0.5893	0.5914	0.592	0.5952	0.5917	0.6052	0.5945	0.5957	0.5982	0.6067	0.6	0.5998	0.5988	0.6014
0.5021	0.5187	0.5341	0.5543	0.56	0.5752	0.5779	0.5855	0.5963	0.5962	0.5956	0.5938	0.5981	0.6007	0.6105	0.6042	0.6069	0.6111	0.6138	0.6178	0.6099	0.6191	0.6246	0.6325	0.6171	0.6222	0.6298	0.6298	0.635	0.6316	0.6275	0.6351	0.6381	0.6337	0.6394	0.6423	0.6357	0.6402	0.6477	0.6466	0.6452	0.654	0.6496	0.6489	0.6505	0.6548	0.6503	0.6532	0.6556	0.6541
0.5032	0.5265	0.5554	0.5751	0.5876	0.605	0.6071	0.6198	0.6306	0.6352	0.6333	0.6332	0.6385	0.6434	0.6484	0.654	0.6611	0.6592	0.6616	0.6617	0.662	0.6722	0.6723	0.6786	0.6666	0.6808	0.6815	0.6826	0.6893	0.6866	0.6828	0.6885	0.6968	0.6901	0.6924	0.6991	0.6918	0.7014	0.7065	0.7033	0.7041	0.7079	0.7056	0.7046	0.7052	0.7159	0.7121	0.7137	0.7159	0.7159
0.5042	0.5367	0.5739	0.6047	0.6196	0.6354	0.6415	0.6615	0.678	0.6779	0.6872	0.6861	0.6962	0.7066	0.7064	0.7093	0.7168	0.714	0.7252	0.725	0.7216	0.7331	0.7329	0.7446	0.7367	0.7416	0.7404	0.7542	0.7509	0.7483	0.7527	0.7545	0.7629	0.7553	0.7616	0.7653	0.758	0.7671	0.7706	0.7714	0.7684	0.7759	0.7756	0.7717	0.7781	0.7851	0.7825	0.7833	0.7867	0.7831
0.5032	0.5553	0.6019	0.629	0.6651	0.679	0.6986	0.7095	0.7281	0.7345	0.7471	0.7511	0.7532	0.7629	0.7624	0.7686	0.7843	0.7832	0.7843	0.7977	0.7968	0.7999	0.7971	0.8017	0.8037	0.8054	0.812	0.8121	0.8173	0.8155	0.8111	0.818	0.8242	0.8294	0.8307	0.83	0.8237	0.8359	0.8318	0.8363	0.8356	0.8402	0.8399	0.8432	0.842	0.8418	0.8453	0.8469	0.8531	0.8544
0.5075	0.5771	0.6279	0.6618	0.7011	0.7168	0.7449	0.7628	0.7782	0.7837	0.8007	0.805	0.8132	0.8216	0.8262	0.8317	0.8416	0.8402	0.8449	0.8502	0.8528	0.856	0.856	0.8588	0.8639	0.8684	0.872	0.869	0.8731	0.8735	0.8705	0.8766	0.8777	0.8843	0.882	0.8865	0.8811	0.8874	0.8845	0.8878	0.8917	0.892	0.8916	0.8974	0.8962	0.9009	0.897	0.8948	0.9009	0.901
0.5056	0.5891	0.6448	0.6879	0.7319	0.7584	0.7838	0.8026	0.8179	0.8296	0.8455	0.8523	0.8596	0.8728	0.8755	0.8778	0.8856	0.8878	0.8893	0.8913	0.895	0.8983	0.8992	0.9061	0.909	0.9096	0.9123	0.9108	0.9125	0.9178	0.9115	0.9176	0.9183	0.92	0.9207	0.9248	0.9206	0.9272	0.9242	0.9238	0.9257	0.9284	0.9273	0.9273	0.9284	0.9315	0.9307	0.931	0.9351	0.9332
0.5072	0.5988	0.6623	0.7077	0.7541	0.7841	0.8066	0.8274	0.8439	0.8594	0.8744	0.8801	0.8905	0.9007	0.8987	0.9044	0.9151	0.9145	0.9175	0.9198	0.9229	0.9258	0.9268	0.9313	0.9328	0.9364	0.9391	0.9365	0.9405	0.9417	0.9372	0.9428	0.9407	0.943	0.9437	0.9449	0.9435	0.946	0.9456	0.9455	0.9465	0.9471	0.9493	0.9484	0.9494	0.9484	0.9485	0.9469	0.9515	0.9504
0.5085	0.6085	0.6708	0.7168	0.764	0.7992	0.8262	0.8449	0.8628	0.882	0.8935	0.9019	0.9131	0.923	0.9205	0.9246	0.9305	0.9339	0.9354	0.9363	0.9386	0.9405	0.9453	0.9465	0.9483	0.9486	0.9505	0.9513	0.952	0.9522	0.9502	0.9528	0.9533	0.9529	0.9547	0.9539	0.9546	0.9562	0.9554	0.9542	0.9561	0.9587	0.9589	0.9571	0.9582	0.9593	0.9595	0.957	0.9586	0.958
0.5094	0.6105	0.6763	0.7295	0.7732	0.8058	0.838	0.8539	0.8751	0.8901	0.9039	0.9117	0.9222	0.9306	0.934	0.9366	0.9406	0.945	0.9461	0.9453	0.947	0.9511	0.9521	0.9553	0.9556	0.9561	0.9583	0.9567	0.9588	0.9605	0.9575	0.9592	0.9603	0.9617	0.9615	0.9622	0.9627	0.9637	0.9636	0.9599	0.9618	0.9626	0.9647	0.9638	0.9642	0.9644	0.9625	0.963	0.9639	0.9613
0.5098	0.6153	0.6803	0.733	0.7781	0.81	0.843	0.861	0.8818	0.8965	0.914	0.9196	0.9304	0.9375	0.9388	0.9434	0.9477	0.9499	0.9522	0.9508	0.9547	0.9559	0.9573	0.9611	0.96	0.96	0.9603	0.9608	0.9624	0.963	0.9626	0.9617	0.9609	0.962	0.9628	0.9639	0.9649	0.9652	0.9647	0.9628	0.9658	0.9652	0.9651	0.9659	0.9661	0.9645	0.9648	0.9651	0.9664	0.9631
0.5117	0.6171	0.6795	0.7334	0.7764	0.8113	0.8443	0.8631	0.8868	0.9004	0.9162	0.9229	0.9325	0.9394	0.9416	0.9491	0.9525	0.9564	0.9589	0.9575	0.9583	0.9593	0.9607	0.9639	0.9618	0.9633	0.9655	0.9632	0.9645	0.9646	0.9632	0.9653	0.9653	0.9666	0.9665	0.9666	0.9677	0.9681	0.9675	0.9666	0.9671	0.9672	0.9681	0.9673	0.9679	0.9669	0.968	0.9674	0.9675	0.9674
0.5066	0.6103	0.6805	0.7361	0.7813	0.8176	0.8495	0.8691	0.8902	0.9057	0.9181	0.9274	0.9382	0.9452	0.947	0.9529	0.9558	0.9581	0.9593	0.9586	0.9609	0.9621	0.9639	0.9658	0.9681	0.9666	0.9669	0.9666	0.965	0.965	0.9636	0.9653	0.9654	0.9672	0.9675	0.9678	0.9686	0.9674	0.9687	0.9666	0.9679	0.9676	0.9685	0.9682	0.9688	0.9691	0.9666	0.9667	0.9678	0.9655
0.5055	0.6143	0.6789	0.7334	0.7815	0.8177	0.8519	0.8694	0.8903	0.9071	0.9213	0.93	0.941	0.9481	0.9501	0.9553	0.9581	0.96	0.9615	0.9593	0.9614	0.9623	0.9637	0.9677	0.9668	0.9662	0.9695	0.9671	0.968	0.9697	0.968	0.969	0.9686	0.9697	0.9706	0.9709	0.9721	0.9711	0.9702	0.9714	0.9706	0.9703	0.9704	0.9706	0.9709	0.9714	0.9693	0.9707	0.9704	0.969
0.5083	0.6161	0.6845	0.733	0.7818	0.8179	0.8451	0.8672	0.8897	0.9078	0.9155	0.9251	0.9357	0.9429	0.9486	0.9534	0.9553	0.9587	0.9626	0.9609	0.9645	0.9658	0.969	0.9675	0.969	0.9709	0.9715	0.9706	0.9684	0.9685	0.9715	0.9701	0.9723	0.9704	0.9696	0.9701	0.9704	0.9685	0.9702	0.9704	0.9689	0.9679	0.9685	0.967	0.969	0.9698	0.9692	0.9704	0.9701	0.9703
Figure 5d
traj_dat1	traj_dat2	traj_dat3	traj_dat4	traj_dat5	traj_dat6	traj_dat7	traj_dat8	traj_dat9	traj_dat10	traj_dat11	traj_dat12	traj_dat13	traj_dat14	traj_dat15	traj_dat16	traj_dat17	traj_dat18	traj_dat19	traj_dat20	traj_dat21	traj_dat22	traj_dat23	traj_dat24	traj_dat25	traj_dat26	traj_dat27	traj_dat28	traj_dat29	traj_dat30	traj_dat31	traj_dat32	traj_dat33	traj_dat34	traj_dat35	traj_dat36	traj_dat37	traj_dat38	traj_dat39	traj_dat40	traj_dat41	traj_dat42	traj_dat43	traj_dat44	traj_dat45	traj_dat46	traj_dat47	traj_dat48	traj_dat49	traj_dat50
0	0	0.009936	0.0270121	0.0483467	0.0724819	0.0989264	0.126161	0.15469	0.184529	0.214532	0.24427	0.273049	0.302552	0.328826	0.356802	0.380575	0.403367	0.424268	0.444447	0.463059	0.480601	0.498773	0.513449	0.526535	0.535444	0.544193	0.55401	0.563239	0.570417	0.577787	0.583921	0.589869	0.594454	0.598064	0.601666	0.605252	0.608562	0.611467	0.612893	0.613024	0.614268	0.614956	0.616043	0.616036	0.618525	0.620363	0.621188	0.621638	0.623676
0.05	0.05	0.0587387	0.0736336	0.0923105	0.11477	0.139014	0.164653	0.192238	0.221604	0.250634	0.279137	0.307743	0.336593	0.362887	0.389891	0.413142	0.4353	0.456086	0.475966	0.493949	0.511484	0.527992	0.54247	0.55453	0.563538	0.573031	0.582013	0.589477	0.597275	0.603642	0.609111	0.613209	0.616846	0.620769	0.624432	0.627598	0.630734	0.633371	0.635774	0.636783	0.638477	0.63964	0.640187	0.640199	0.641965	0.642388	0.643575	0.644168	0.645446
0.1	0.1	0.107452	0.120241	0.137484	0.157774	0.181061	0.204527	0.230884	0.25873	0.287108	0.315299	0.343514	0.369998	0.396359	0.422677	0.446842	0.469175	0.488272	0.508437	0.52601	0.542225	0.557217	0.570052	0.581703	0.590169	0.598165	0.608034	0.615773	0.62324	0.629895	0.635506	0.639172	0.642549	0.646482	0.649978	0.653411	0.656192	0.658049	0.659844	0.659049	0.660616	0.66144	0.661793	0.662544	0.664493	0.665885	0.666706	0.666415	0.666916
0.15	0.15	0.156321	0.167351	0.18259	0.200799	0.222383	0.24516	0.270852	0.298278	0.326504	0.354187	0.381348	0.407899	0.432934	0.45776	0.480642	0.502498	0.5212	0.539715	0.556003	0.571275	0.584134	0.597471	0.607816	0.616916	0.625175	0.633875	0.641052	0.647122	0.652756	0.656303	0.65942	0.66345	0.666501	0.669431	0.671956	0.674134	0.676166	0.677932	0.677483	0.679384	0.679824	0.679904	0.680354	0.681983	0.683411	0.684139	0.684814	0.685845
0.2	0.2	0.204961	0.214837	0.228224	0.24486	0.264972	0.287218	0.310861	0.33776	0.365092	0.391849	0.418307	0.44469	0.469426	0.493923	0.515936	0.53646	0.554628	0.571508	0.587544	0.601398	0.614003	0.625988	0.635422	0.64282	0.650831	0.65851	0.665798	0.670982	0.675962	0.679989	0.681911	0.685123	0.688402	0.691263	0.693437	0.695928	0.696603	0.698803	0.698561	0.700585	0.701775	0.702555	0.702931	0.704045	0.705892	0.707101	0.707262	0.707011
0.25	0.25	0.253665	0.262388	0.273769	0.289077	0.308191	0.329921	0.353398	0.379841	0.405957	0.432544	0.457631	0.482977	0.507476	0.531824	0.552622	0.571618	0.589061	0.604309	0.619117	0.633002	0.643585	0.65526	0.664427	0.671644	0.679096	0.686333	0.691991	0.696993	0.701581	0.705269	0.707557	0.710431	0.712467	0.714598	0.716634	0.719186	0.720278	0.722655	0.722369	0.724109	0.724637	0.725148	0.725718	0.726705	0.727919	0.728738	0.729201	0.728891
0.3	0.3	0.303158	0.310409	0.32122	0.3364	0.35481	0.376282	0.399125	0.424594	0.450556	0.476527	0.500254	0.524525	0.547687	0.569868	0.589266	0.607519	0.624494	0.638574	0.651885	0.662966	0.673787	0.683725	0.691841	0.697905	0.704534	0.709856	0.714679	0.71837	0.722376	0.725588	0.727735	0.730097	0.732264	0.734527	0.736794	0.738644	0.738664	0.740402	0.740105	0.74091	0.741057	0.742172	0.742538	0.74297	0.744428	0.745243	0.745656	0.746035
0.35	0.35	0.352227	0.35843	0.368517	0.383719	0.4015	0.421099	0.44406	0.467876	0.492188	0.515526	0.538608	0.561999	0.583593	0.604368	0.623474	0.639777	0.65523	0.66776	0.680386	0.691845	0.701087	0.710771	0.717923	0.723631	0.729606	0.734353	0.738636	0.74092	0.744441	0.747062	0.748733	0.750559	0.752617	0.754275	0.75637	0.757716	0.757954	0.75962	0.760049	0.760919	0.761116	0.761413	0.762291	0.762747	0.763966	0.764552	0.764722	0.764111
0.4	0.4	0.401554	0.406905	0.41553	0.428981	0.446008	0.466606	0.487451	0.510732	0.534011	0.557158	0.579074	0.601428	0.621214	0.640374	0.657793	0.673234	0.686674	0.698388	0.708984	0.718238	0.726546	0.73401	0.740162	0.744871	0.749913	0.75395	0.757705	0.760577	0.764208	0.766881	0.768268	0.770012	0.771425	0.772515	0.774128	0.775855	0.776314	0.777619	0.778056	0.77897	0.779403	0.780357	0.780766	0.781118	0.781912	0.781827	0.781952	0.781618
0.45	0.45	0.450225	0.454873	0.463877	0.477182	0.494823	0.514704	0.53456	0.557053	0.578105	0.600457	0.621734	0.640891	0.659107	0.67693	0.692496	0.705881	0.717655	0.727476	0.73615	0.744245	0.751655	0.759207	0.764188	0.768839	0.773462	0.777219	0.78048	0.782784	0.785314	0.786741	0.788042	0.789442	0.790821	0.791682	0.792836	0.794404	0.794459	0.795514	0.795539	0.795871	0.795898	0.79683	0.797167	0.797343	0.797823	0.79835	0.798436	0.798621
0.5	0.5	0.499445	0.502814	0.510855	0.523255	0.539077	0.559804	0.580531	0.601326	0.621999	0.643231	0.662297	0.679891	0.695533	0.710389	0.723731	0.736142	0.747328	0.754758	0.762512	0.769426	0.775856	0.782156	0.78691	0.790467	0.794096	0.796911	0.798833	0.800651	0.802745	0.804585	0.805984	0.80732	0.807937	0.808864	0.810111	0.810486	0.810869	0.811957	0.812717	0.813423	0.813501	0.814405	0.814894	0.816442	0.816623	0.816614	0.816815	0.817143
0.55	0.55	0.548603	0.550569	0.557679	0.570009	0.584365	0.603234	0.621526	0.641193	0.659277	0.678912	0.695686	0.711636	0.725791	0.740043	0.751865	0.76282	0.771886	0.778993	0.786586	0.792276	0.797969	0.802972	0.80698	0.809562	0.812908	0.815531	0.817764	0.81948	0.821659	0.823347	0.824679	0.825801	0.826027	0.826242	0.827377	0.827822	0.827242	0.82815	0.829233	0.829635	0.830069	0.830544	0.830859	0.831642	0.831808	0.831755	0.831661	0.831912
0.6	0.6	0.598124	0.599613	0.607077	0.618445	0.632695	0.649571	0.666492	0.683418	0.700025	0.717994	0.733838	0.747213	0.758527	0.769779	0.779863	0.788942	0.797014	0.802569	0.808113	0.81271	0.817628	0.822268	0.825345	0.828118	0.831094	0.833323	0.835122	0.836831	0.838756	0.840407	0.840905	0.842311	0.842903	0.843386	0.844344	0.844373	0.844496	0.845577	0.845838	0.84629	0.846398	0.847294	0.847618	0.848582	0.848446	0.848461	0.848204	0.848104
0.65	0.65	0.647298	0.647127	0.652674	0.662486	0.67561	0.690576	0.706048	0.721879	0.737326	0.752057	0.765636	0.777356	0.788756	0.798995	0.808046	0.815533	0.821946	0.82749	0.83263	0.83671	0.840353	0.843929	0.846445	0.848939	0.851167	0.852413	0.853602	0.854327	0.855579	0.85703	0.857548	0.858197	0.858603	0.859393	0.860377	0.860266	0.860046	0.861206	0.861254	0.861667	0.862027	0.862044	0.862245	0.862746	0.862924	0.863036	0.863239	0.863573
0.7	0.7	0.696434	0.695963	0.700391	0.70848	0.719506	0.732908	0.747053	0.759767	0.772812	0.785515	0.796992	0.806631	0.815659	0.825188	0.832424	0.838959	0.844688	0.847997	0.852549	0.85571	0.858237	0.861359	0.863649	0.865509	0.867346	0.86877	0.869822	0.870856	0.872253	0.872863	0.873014	0.873997	0.873858	0.874112	0.875099	0.874941	0.87458	0.875314	0.875588	0.87568	0.875654	0.87633	0.876723	0.877661	0.877893	0.877688	0.877949	0.878071
0.75	0.75	0.745399	0.74283	0.744881	0.75097	0.759742	0.770407	0.782336	0.792986	0.803825	0.814887	0.824615	0.833838	0.841414	0.848916	0.855553	0.861005	0.865427	0.868459	0.872173	0.874925	0.87712	0.879761	0.881511	0.882997	0.884955	0.885962	0.886753	0.887745	0.8889	0.889715	0.889837	0.890324	0.890238	0.890833	0.891381	0.891269	0.891372	0.891751	0.891777	0.891987	0.892193	0.893023	0.892924	0.893657	0.89376	0.893485	0.893638	0.893897
0.8	0.8	0.794132	0.790787	0.791876	0.795724	0.802719	0.810151	0.818752	0.827052	0.836058	0.845352	0.852653	0.860403	0.866444	0.872658	0.877026	0.882304	0.88588	0.888388	0.891294	0.893126	0.894976	0.897288	0.898734	0.900162	0.902011	0.902342	0.902786	0.902948	0.903379	0.903953	0.904533	0.904996	0.904564	0.904791	0.905813	0.905883	0.905869	0.906606	0.90696	0.907005	0.907175	0.907968	0.908281	0.909062	0.909357	0.909609	0.909486	0.909771
0.85	0.85	0.843217	0.837684	0.835655	0.836654	0.840331	0.845716	0.851214	0.857255	0.864505	0.871129	0.877416	0.883404	0.88827	0.893054	0.897305	0.901243	0.904661	0.906698	0.908212	0.909547	0.91148	0.913513	0.914656	0.915939	0.917734	0.918362	0.918474	0.918741	0.919697	0.920728	0.92117	0.921721	0.921594	0.921479	0.921505	0.921436	0.921299	0.921663	0.921525	0.921775	0.922285	0.922887	0.922867	0.923588	0.923787	0.923826	0.924079	0.924199
0.9	0.9	0.892472	0.885399	0.880313	0.878256	0.878551	0.880371	0.884303	0.889028	0.894155	0.89914	0.904135	0.908361	0.912263	0.916247	0.919162	0.922097	0.924594	0.926477	0.927665	0.928742	0.930002	0.931241	0.932103	0.933026	0.933982	0.934281	0.93454	0.934862	0.935167	0.936014	0.936038	0.936102	0.935725	0.935915	0.93621	0.936252	0.936118	0.936653	0.936856	0.937315	0.937805	0.938308	0.938294	0.939009	0.939309	0.939256	0.939233	0.939769
0.95	0.95	0.940963	0.931998	0.924849	0.920112	0.91784	0.917493	0.917636	0.91928	0.922135	0.925149	0.927902	0.930914	0.933169	0.936441	0.938837	0.940978	0.942592	0.943391	0.944322	0.944866	0.945768	0.946556	0.947601	0.948563	0.94927	0.949678	0.94996	0.950447	0.950697	0.951014	0.951063	0.951339	0.951224	0.951347	0.951781	0.951908	0.951762	0.952161	0.952372	0.952372	0.95241	0.953065	0.953361	0.954085	0.95468	0.954586	0.954593	0.954986
1	1	0.989608	0.978462	0.968003	0.960072	0.954807	0.950658	0.948477	0.94763	0.947527	0.948345	0.949273	0.950933	0.952958	0.954324	0.955118	0.95693	0.958019	0.959526	0.960177	0.961263	0.962087	0.962816	0.963151	0.963131	0.964056	0.96488	0.964902	0.964859	0.965087	0.96578	0.965545	0.965561	0.96519	0.965447	0.965823	0.965902	0.965897	0.966611	0.9666	0.966991	0.96727	0.967666	0.967972	0.968451	0.968263	0.968526	0.968749	0.969144
col_dat1	col_dat2	col_dat3	col_dat4	col_dat5	col_dat6	col_dat7	col_dat8	col_dat9	col_dat10	col_dat11	col_dat12	col_dat13	col_dat14	col_dat15	col_dat16	col_dat17	col_dat18	col_dat19	col_dat20	col_dat21	col_dat22	col_dat23	col_dat24	col_dat25	col_dat26	col_dat27	col_dat28	col_dat29	col_dat30	col_dat31	col_dat32	col_dat33	col_dat34	col_dat35	col_dat36	col_dat37	col_dat38	col_dat39	col_dat40	col_dat41	col_dat42	col_dat43	col_dat44	col_dat45	col_dat46	col_dat47	col_dat48	col_dat49	col_dat50
0.5021	0.4965	0.5069	0.5084	0.5216	0.542	0.5535	0.5705	0.5989	0.6164	0.633	0.6508	0.6738	0.6845	0.7154	0.7157	0.7335	0.7462	0.7562	0.7688	0.7841	0.8061	0.8057	0.8223	0.8216	0.8253	0.8405	0.8501	0.8552	0.8642	0.8634	0.8742	0.8741	0.8781	0.8852	0.8904	0.8954	0.9019	0.896	0.8983	0.9019	0.9	0.9037	0.9019	0.909	0.9101	0.909	0.9122	0.9175	0.9162
0.4991	0.5073	0.5121	0.5182	0.5384	0.5554	0.5683	0.5904	0.617	0.6298	0.6476	0.6699	0.6927	0.705	0.7327	0.732	0.7494	0.7659	0.7753	0.788	0.8013	0.8219	0.8275	0.8371	0.8399	0.8448	0.8546	0.8626	0.87	0.8765	0.878	0.8864	0.8862	0.8906	0.8972	0.8999	0.9062	0.911	0.9079	0.9127	0.9132	0.9148	0.9158	0.915	0.9209	0.9187	0.9225	0.925	0.9277	0.9292
0.4892	0.5109	0.5181	0.538	0.5562	0.5754	0.5855	0.6083	0.6366	0.6542	0.6701	0.6913	0.704	0.7227	0.7512	0.7588	0.7748	0.7819	0.7969	0.8115	0.8246	0.835	0.8418	0.8543	0.8542	0.8565	0.8729	0.8758	0.8858	0.8928	0.8938	0.8982	0.8992	0.9044	0.913	0.9165	0.9197	0.9239	0.9208	0.9196	0.9266	0.9258	0.9241	0.9271	0.9323	0.9321	0.9346	0.9364	0.9369	0.9387
0.5057	0.5178	0.5362	0.5454	0.5701	0.592	0.6028	0.6317	0.6575	0.6745	0.6943	0.7115	0.7315	0.7426	0.7706	0.7777	0.7929	0.8025	0.8147	0.8285	0.8381	0.846	0.8592	0.8676	0.8726	0.8762	0.8841	0.8922	0.8976	0.9049	0.8996	0.909	0.9123	0.9138	0.918	0.924	0.9266	0.9318	0.9288	0.9276	0.9338	0.9319	0.9319	0.9334	0.9367	0.9399	0.9396	0.9424	0.945	0.944
0.5032	0.5227	0.5471	0.5637	0.5897	0.6134	0.6289	0.6485	0.6801	0.7003	0.7141	0.7333	0.753	0.767	0.7971	0.7994	0.8142	0.8242	0.8328	0.8445	0.8545	0.8643	0.8763	0.8819	0.8816	0.8893	0.8968	0.9066	0.9108	0.9158	0.915	0.9175	0.9226	0.926	0.9287	0.9347	0.9397	0.939	0.9398	0.938	0.944	0.9436	0.9441	0.9435	0.9474	0.951	0.9526	0.9524	0.9514	0.9539
0.5059	0.5288	0.5581	0.5757	0.6053	0.6293	0.6545	0.6736	0.7058	0.7199	0.7386	0.7566	0.7761	0.7897	0.8182	0.8187	0.832	0.8449	0.8524	0.8639	0.8764	0.8789	0.8935	0.8975	0.8994	0.9057	0.9141	0.9175	0.9238	0.9288	0.9272	0.9321	0.9363	0.9365	0.94	0.9448	0.9509	0.9517	0.951	0.9509	0.9564	0.9535	0.9545	0.9556	0.9579	0.9592	0.9623	0.9621	0.9622	0.961
0.5049	0.5365	0.5679	0.5972	0.6278	0.653	0.6775	0.6964	0.7327	0.7447	0.7633	0.7807	0.8038	0.8167	0.8387	0.8399	0.8568	0.8681	0.8716	0.8801	0.8915	0.8982	0.9077	0.9117	0.9137	0.9207	0.9254	0.929	0.9321	0.9384	0.9391	0.9427	0.9439	0.9463	0.949	0.9552	0.9577	0.9558	0.9569	0.9562	0.9597	0.9576	0.9611	0.9608	0.9629	0.9659	0.9665	0.967	0.9678	0.9655
0.4975	0.5484	0.5865	0.6123	0.6528	0.6761	0.7014	0.7311	0.7563	0.7732	0.7856	0.806	0.824	0.8323	0.8561	0.8642	0.8728	0.8834	0.8853	0.8958	0.9113	0.9118	0.921	0.9244	0.9276	0.9334	0.9377	0.9407	0.9419	0.948	0.945	0.9497	0.9517	0.9562	0.9564	0.9625	0.9639	0.9631	0.9644	0.9673	0.9658	0.965	0.9662	0.9696	0.9689	0.9718	0.9723	0.9726	0.9702	0.9704
0.5022	0.5589	0.6114	0.632	0.672	0.6965	0.7304	0.7471	0.7781	0.7964	0.8126	0.8286	0.85	0.8551	0.8783	0.8817	0.8926	0.8995	0.9043	0.9104	0.921	0.925	0.9298	0.9333	0.9372	0.941	0.9436	0.9479	0.9506	0.9556	0.9538	0.9575	0.9577	0.9608	0.9622	0.9665	0.9687	0.9705	0.9679	0.9691	0.9713	0.9715	0.9737	0.9727	0.9746	0.9758	0.9758	0.9774	0.9756	0.977
0.5055	0.5614	0.6153	0.6557	0.6979	0.7264	0.754	0.7759	0.8083	0.8178	0.8386	0.8564	0.8661	0.8757	0.8965	0.9006	0.9073	0.9148	0.9181	0.9229	0.9327	0.937	0.9437	0.9442	0.9487	0.954	0.956	0.9578	0.9598	0.9647	0.96	0.9654	0.9662	0.9691	0.9702	0.9711	0.9749	0.9746	0.9741	0.975	0.9757	0.9749	0.9771	0.9769	0.9778	0.9786	0.9803	0.9801	0.9791	0.9798
0.4979	0.5761	0.6261	0.6695	0.717	0.7428	0.7806	0.8072	0.8291	0.8395	0.8622	0.8739	0.8818	0.892	0.9074	0.9138	0.9215	0.9309	0.9274	0.936	0.9437	0.9471	0.9527	0.9551	0.9568	0.9602	0.9627	0.9636	0.9664	0.969	0.9674	0.9713	0.9704	0.9736	0.9771	0.9773	0.976	0.9781	0.9785	0.9808	0.98	0.9805	0.9816	0.9817	0.9847	0.9833	0.985	0.9856	0.9852	0.9847
0.4951	0.5851	0.6446	0.6894	0.7396	0.7683	0.7989	0.8213	0.8487	0.8588	0.8773	0.8861	0.8966	0.905	0.9222	0.9256	0.9337	0.9375	0.9415	0.948	0.9491	0.9545	0.959	0.9617	0.9596	0.9658	0.9681	0.9696	0.9711	0.9748	0.9732	0.9756	0.9769	0.9782	0.9782	0.9816	0.9808	0.9805	0.9808	0.9835	0.9825	0.9845	0.9842	0.9854	0.9856	0.9857	0.986	0.9874	0.9857	0.985
0.4946	0.5939	0.6611	0.7133	0.764	0.7898	0.8197	0.8421	0.8664	0.876	0.8948	0.9082	0.9134	0.9182	0.9324	0.9364	0.9425	0.9468	0.9476	0.9525	0.9563	0.9613	0.9651	0.9655	0.9673	0.9698	0.9714	0.9742	0.9745	0.9793	0.9789	0.9778	0.9817	0.9822	0.9839	0.9841	0.9835	0.9853	0.9855	0.9858	0.986	0.9868	0.9877	0.9878	0.9895	0.9877	0.9891	0.9887	0.9879	0.9881
0.4956	0.6033	0.6676	0.726	0.7747	0.8061	0.8358	0.8597	0.8839	0.896	0.9083	0.9202	0.9233	0.9339	0.9432	0.9466	0.9526	0.9545	0.9593	0.9626	0.9658	0.968	0.9709	0.9725	0.9761	0.9754	0.9755	0.979	0.9777	0.9818	0.9821	0.9819	0.9825	0.985	0.987	0.9872	0.9852	0.9863	0.9875	0.9875	0.9876	0.9886	0.9877	0.9889	0.9894	0.9894	0.9905	0.9909	0.9908	0.9913
0.4958	0.62	0.6851	0.7446	0.7912	0.8215	0.8545	0.8778	0.8955	0.9068	0.9206	0.9261	0.9347	0.9423	0.9536	0.9567	0.9595	0.9631	0.9616	0.968	0.9697	0.9705	0.9754	0.975	0.9776	0.9791	0.9808	0.9812	0.9822	0.9849	0.9821	0.9833	0.9869	0.9859	0.9868	0.9883	0.9872	0.9867	0.9877	0.9893	0.9883	0.9879	0.9899	0.9904	0.9908	0.9905	0.9908	0.9912	0.9906	0.9925
0.4966	0.6238	0.6972	0.7514	0.8041	0.8337	0.8649	0.8913	0.9041	0.9154	0.93	0.9363	0.9456	0.9501	0.9596	0.963	0.9645	0.9674	0.9679	0.9722	0.9731	0.9759	0.979	0.9788	0.9813	0.9833	0.9824	0.9843	0.9861	0.9875	0.9857	0.9864	0.988	0.9879	0.9902	0.9897	0.9895	0.9901	0.9892	0.9906	0.9907	0.9907	0.992	0.9919	0.9921	0.9923	0.9917	0.9926	0.9922	0.9927
0.4948	0.6212	0.7125	0.7727	0.8188	0.854	0.877	0.9002	0.9144	0.9254	0.9382	0.9395	0.9531	0.9554	0.9645	0.9651	0.971	0.9719	0.9716	0.9774	0.9758	0.9804	0.9818	0.9829	0.9845	0.9869	0.9848	0.9864	0.9862	0.9876	0.9877	0.9885	0.9886	0.9874	0.9895	0.9915	0.9898	0.9909	0.9906	0.9923	0.991	0.992	0.9928	0.9932	0.9939	0.9936	0.9945	0.9933	0.994	0.9952
0.5031	0.6311	0.7148	0.7807	0.8234	0.8569	0.8858	0.9053	0.9192	0.9326	0.9406	0.9471	0.9562	0.9602	0.9662	0.9698	0.9731	0.9763	0.9751	0.9765	0.9784	0.9823	0.9841	0.984	0.9856	0.9882	0.9872	0.9877	0.9877	0.9904	0.9902	0.9913	0.9906	0.9918	0.9914	0.9923	0.9914	0.992	0.9919	0.992	0.9925	0.9936	0.9936	0.9936	0.994	0.9944	0.994	0.9952	0.9945	0.9948
0.4974	0.6384	0.7272	0.7829	0.8297	0.8665	0.891	0.9118	0.9299	0.9411	0.9494	0.9558	0.9627	0.9663	0.9727	0.9739	0.978	0.9813	0.9803	0.9818	0.9825	0.9856	0.9865	0.9866	0.9877	0.9883	0.9882	0.9895	0.9908	0.9906	0.992	0.9915	0.9909	0.9913	0.9932	0.9926	0.9919	0.993	0.9924	0.9935	0.9934	0.9943	0.9945	0.9949	0.995	0.9951	0.995	0.9953	0.9964	0.9955
0.4906	0.6512	0.7395	0.7976	0.8372	0.8742	0.8968	0.9124	0.932	0.942	0.952	0.9568	0.9647	0.9677	0.9759	0.9777	0.9803	0.9815	0.9813	0.9839	0.9841	0.9858	0.9871	0.9887	0.9901	0.99	0.9902	0.9911	0.9918	0.9918	0.9915	0.9925	0.9924	0.9936	0.9941	0.9943	0.9938	0.9942	0.9939	0.9951	0.9937	0.9948	0.9952	0.9957	0.9961	0.9968	0.9959	0.9962	0.9965	0.9964
0.502	0.6449	0.7484	0.8026	0.8423	0.8773	0.9006	0.9189	0.9341	0.9458	0.9542	0.9611	0.967	0.9707	0.9748	0.9759	0.9804	0.9809	0.9845	0.9848	0.9866	0.9884	0.9886	0.989	0.9885	0.991	0.9924	0.9917	0.9915	0.9928	0.9934	0.9932	0.9926	0.9928	0.994	0.994	0.9939	0.9947	0.9946	0.9943	0.9955	0.995	0.9946	0.9957	0.9957	0.9958	0.9967	0.9965	0.997	0.9963
Figure 5e
traj_dat1	traj_dat2	traj_dat3	traj_dat4	traj_dat5	traj_dat6	traj_dat7	traj_dat8	traj_dat9	traj_dat10	traj_dat11	traj_dat12	traj_dat13	traj_dat14	traj_dat15	traj_dat16	traj_dat17	traj_dat18	traj_dat19	traj_dat20	traj_dat21	traj_dat22	traj_dat23	traj_dat24	traj_dat25	traj_dat26	traj_dat27	traj_dat28	traj_dat29	traj_dat30	traj_dat31	traj_dat32	traj_dat33	traj_dat34	traj_dat35	traj_dat36	traj_dat37	traj_dat38	traj_dat39	traj_dat40	traj_dat41	traj_dat42	traj_dat43	traj_dat44	traj_dat45	traj_dat46	traj_dat47	traj_dat48	traj_dat49	traj_dat50
0	0	0.00078	0.00133259	0.00170246	0.00189518	0.00194598	0.00193109	0.00189435	0.00181731	0.00167675	0.00158787	0.0014706	0.00135122	0.00127162	0.00118421	0.0010894	0.00102506	0.000953277	0.000879719	0.000812871	0.000772422	0.000711341	0.000656361	0.000605755	0.000580305	0.000546084	0.000517327	0.000495153	0.000458579	0.000458722	0.000434782	0.00041721	0.000409255	0.00039732	0.000383645	0.000410134	0.000402838	0.000390216	0.000374362	0.000360808	0.000357747	0.000336761	0.000323911	0.000329857	0.000336826	0.000361058	0.000364755	0.000349186	0.000339775
0.05	0.05	0.0492226	0.0472475	0.0445389	0.0416231	0.0386813	0.0358904	0.0333916	0.031111	0.0290071	0.027223	0.0256466	0.0242328	0.0230518	0.0220386	0.0211568	0.0203987	0.0197601	0.0192372	0.0187454	0.018321	0.0179553	0.0176458	0.0173882	0.0171926	0.0170098	0.0168658	0.0167556	0.016629	0.0165526	0.0164759	0.0164052	0.016334	0.0162927	0.0162461	0.0162156	0.0161717	0.0161356	0.0160626	0.0160238	0.0159855	0.0159174	0.0158638	0.0158306	0.0158273	0.0158366	0.0158154	0.0157758	0.0157639
0.1	0.1	0.0977568	0.0934	0.0877111	0.0818284	0.0759944	0.0705125	0.0655873	0.0611301	0.0570538	0.0535226	0.0504224	0.0476609	0.0453315	0.0433278	0.0416119	0.0401397	0.0388663	0.0378185	0.036867	0.036079	0.035392	0.0347691	0.0342613	0.0338887	0.0335474	0.0332455	0.0330259	0.0327964	0.0326329	0.0324579	0.0323128	0.0321814	0.0320948	0.0319878	0.031939	0.0318473	0.0317861	0.0316973	0.0316439	0.031568	0.0314893	0.0314382	0.0314062	0.0314122	0.0314329	0.0314365	0.0313936	0.0313925
0.15	0.15	0.14648	0.139934	0.131595	0.122927	0.114502	0.106553	0.0992783	0.0927522	0.0868246	0.0816194	0.077083	0.0729862	0.0695182	0.066507	0.063919	0.0616842	0.0597297	0.0581292	0.0566834	0.0554918	0.0544228	0.0534791	0.0526954	0.0520396	0.0514713	0.0510244	0.0506525	0.050314	0.0500245	0.0497479	0.0495018	0.049275	0.0491356	0.0490134	0.0488973	0.0487771	0.0486732	0.048558	0.0485	0.0484201	0.0483501	0.0483222	0.0483252	0.0483176	0.0483447	0.0483567	0.0483074	0.0482872
0.2	0.2	0.19535	0.187042	0.176372	0.165282	0.154546	0.144329	0.135177	0.12687	0.119211	0.112508	0.106641	0.101346	0.0968289	0.0929358	0.0895117	0.0865642	0.0839821	0.0818587	0.0799952	0.0784489	0.0770878	0.0758612	0.074775	0.0738425	0.07304	0.072416	0.0719065	0.0713853	0.0709652	0.0705914	0.070265	0.0699443	0.0697414	0.0695312	0.0693724	0.0691745	0.0690331	0.0688521	0.0687998	0.0686655	0.0685647	0.0684901	0.0684337	0.0683864	0.0683778	0.068367	0.0683055	0.0683108
0.25	0.25	0.244693	0.234798	0.222561	0.209819	0.197297	0.185521	0.174816	0.164978	0.156027	0.148065	0.141179	0.134963	0.129832	0.125384	0.12144	0.117964	0.114926	0.112402	0.110214	0.108346	0.10679	0.105369	0.104138	0.103028	0.102066	0.101319	0.100653	0.10003	0.0995816	0.0991213	0.0987148	0.09831	0.0980143	0.0978218	0.0975796	0.0972984	0.0971007	0.0968465	0.0967572	0.0966247	0.0965071	0.0964288	0.0963508	0.0962935	0.0961869	0.0961584	0.0960488	0.0960249
0.3	0.3	0.29416	0.283662	0.270458	0.2566	0.243034	0.230285	0.218762	0.208254	0.198703	0.190255	0.182905	0.176299	0.170724	0.165856	0.161458	0.15755	0.154213	0.151405	0.149016	0.14703	0.145281	0.14371	0.142352	0.141057	0.139932	0.139002	0.13822	0.137541	0.136999	0.136501	0.136134	0.135766	0.135509	0.135333	0.135131	0.134913	0.134728	0.13449	0.134377	0.134199	0.134029	0.133908	0.133809	0.133705	0.133684	0.133649	0.133508	0.133446
0.35	0.35	0.344663	0.334546	0.321768	0.308643	0.295787	0.283585	0.272525	0.262309	0.253162	0.244792	0.237516	0.231032	0.225552	0.220841	0.21662	0.212991	0.209811	0.207126	0.204811	0.202798	0.201043	0.199554	0.198181	0.197045	0.196074	0.195232	0.194463	0.193792	0.193231	0.192739	0.192348	0.191963	0.191714	0.191563	0.1914	0.191185	0.191061	0.190873	0.190795	0.19069	0.19053	0.190426	0.190442	0.190507	0.190516	0.190543	0.19042	0.190378
0.4	0.4	0.395784	0.387642	0.376911	0.36573	0.354787	0.344495	0.335058	0.326164	0.318192	0.311124	0.304947	0.29931	0.294454	0.290189	0.286341	0.28313	0.280356	0.278122	0.276161	0.27434	0.272924	0.271675	0.27058	0.269651	0.268768	0.268185	0.267629	0.267048	0.266669	0.266404	0.266192	0.266094	0.266052	0.266098	0.26601	0.265873	0.265851	0.265775	0.265805	0.26574	0.265642	0.265695	0.265769	0.265877	0.265994	0.266065	0.266037	0.266179
0.45	0.45	0.447823	0.443279	0.437235	0.430818	0.424633	0.418565	0.413151	0.407984	0.403628	0.399671	0.396057	0.392896	0.39013	0.387699	0.385523	0.383849	0.382327	0.381078	0.379897	0.378833	0.377988	0.377312	0.376907	0.376545	0.376274	0.376129	0.375997	0.375753	0.375657	0.375733	0.375698	0.375754	0.375727	0.375789	0.375874	0.375945	0.375933	0.376003	0.376134	0.376183	0.376188	0.37637	0.376521	0.376749	0.376987	0.377181	0.377212	0.377475
0.5	0.5	0.49978	0.499513	0.499087	0.498711	0.498277	0.49761	0.49665	0.495938	0.495043	0.494332	0.493571	0.492965	0.492411	0.491999	0.491793	0.49156	0.49138	0.491049	0.4909	0.490776	0.490778	0.490762	0.490795	0.490789	0.490786	0.490828	0.490959	0.491049	0.49111	0.491171	0.491332	0.491604	0.491731	0.491827	0.491842	0.491905	0.491952	0.492242	0.492395	0.492709	0.492967	0.493254	0.493488	0.493828	0.494149	0.494393	0.494479	0.494597
0.55	0.55	0.552273	0.556218	0.561242	0.566917	0.572317	0.577368	0.581687	0.585343	0.588989	0.591931	0.594777	0.597049	0.599256	0.601099	0.602898	0.604454	0.605836	0.606975	0.608106	0.609016	0.609918	0.610876	0.611684	0.61257	0.613213	0.613788	0.614313	0.614879	0.615483	0.616156	0.616781	0.617324	0.617752	0.618148	0.6185	0.618894	0.619022	0.61947	0.619728	0.62003	0.620449	0.620601	0.620815	0.621183	0.621511	0.621797	0.621996	0.622384
0.6	0.6	0.603797	0.610825	0.620064	0.629722	0.639213	0.648336	0.65672	0.663946	0.670686	0.676577	0.681801	0.686256	0.690394	0.693862	0.697197	0.700089	0.70264	0.704989	0.706959	0.708668	0.710218	0.711748	0.71303	0.714104	0.715019	0.715878	0.716631	0.717355	0.718189	0.718923	0.719654	0.720347	0.720901	0.721454	0.721834	0.722208	0.722491	0.722999	0.723313	0.723672	0.724079	0.72435	0.724629	0.72502	0.725399	0.725763	0.725978	0.726312
0.65	0.65	0.655077	0.664649	0.676508	0.688431	0.700233	0.711511	0.721625	0.730732	0.73894	0.746183	0.752734	0.758616	0.763831	0.76835	0.772423	0.776054	0.779101	0.781765	0.784239	0.786231	0.788144	0.78993	0.79147	0.792793	0.79407	0.795286	0.796367	0.797426	0.798421	0.799286	0.800135	0.800894	0.801535	0.80206	0.80259	0.803145	0.803526	0.804017	0.804408	0.804973	0.805447	0.805755	0.806101	0.806523	0.806854	0.807157	0.807404	0.807781
0.7	0.7	0.705518	0.715638	0.728613	0.741864	0.754801	0.76701	0.777982	0.787819	0.796467	0.804109	0.81086	0.816977	0.822279	0.826675	0.830752	0.83441	0.837533	0.840403	0.842947	0.845221	0.847205	0.849022	0.8507	0.852029	0.853241	0.85436	0.855376	0.856337	0.857215	0.85809	0.858874	0.859609	0.860281	0.860868	0.861417	0.861923	0.862367	0.862872	0.863222	0.863573	0.863928	0.864241	0.864497	0.864842	0.865147	0.865417	0.865618	0.865819
0.75	0.75	0.75519	0.764717	0.776891	0.789155	0.801023	0.812293	0.822561	0.831627	0.839752	0.847014	0.853319	0.859072	0.864111	0.8685	0.872457	0.8759	0.878826	0.881539	0.88383	0.885857	0.887583	0.88911	0.890525	0.891675	0.892778	0.893772	0.894626	0.895429	0.896231	0.896984	0.897695	0.898363	0.898892	0.89935	0.899738	0.900186	0.900503	0.900841	0.901151	0.901478	0.901831	0.902109	0.902356	0.902668	0.902889	0.903177	0.90345	0.903702
0.8	0.8	0.804699	0.812724	0.822996	0.83342	0.843628	0.853289	0.862058	0.869809	0.876726	0.882849	0.888177	0.892836	0.896911	0.900505	0.90377	0.906614	0.909067	0.911248	0.913183	0.91485	0.916279	0.917618	0.918845	0.919804	0.920696	0.92142	0.922132	0.922781	0.923424	0.923984	0.924571	0.925104	0.925495	0.925849	0.926231	0.926563	0.926829	0.927136	0.927368	0.927627	0.927901	0.928111	0.928301	0.92858	0.928738	0.928987	0.929208	0.929366
0.85	0.85	0.853531	0.86002	0.868227	0.876576	0.884641	0.892227	0.899161	0.905169	0.910493	0.915211	0.919271	0.922945	0.926129	0.928899	0.931407	0.933569	0.935474	0.937125	0.938552	0.939806	0.940854	0.941819	0.942706	0.943426	0.944124	0.944696	0.945204	0.945707	0.946223	0.946691	0.947128	0.947515	0.947825	0.948063	0.948281	0.948542	0.948737	0.948962	0.949186	0.949421	0.949659	0.949858	0.950057	0.950295	0.950431	0.95063	0.950823	0.950937
0.9	0.9	0.902289	0.906674	0.912226	0.917899	0.923458	0.928605	0.933213	0.937308	0.94088	0.944035	0.94673	0.949159	0.95127	0.95313	0.954786	0.956244	0.957503	0.95861	0.959577	0.9604	0.961114	0.961785	0.962413	0.962911	0.963308	0.963723	0.964079	0.9644	0.964777	0.965074	0.965405	0.965712	0.965904	0.966085	0.96623	0.966381	0.96651	0.966666	0.966814	0.966983	0.967131	0.967262	0.967369	0.967536	0.967672	0.967792	0.967906	0.968005
0.95	0.95	0.950899	0.952917	0.955602	0.958409	0.961146	0.963728	0.966061	0.968056	0.969791	0.971339	0.972748	0.973976	0.975034	0.97596	0.976769	0.977478	0.978092	0.978667	0.97916	0.979591	0.979915	0.980233	0.980545	0.980772	0.980922	0.981142	0.98136	0.981533	0.981702	0.981853	0.982026	0.982174	0.982333	0.98246	0.982569	0.982681	0.982785	0.982878	0.982966	0.983066	0.983179	0.983276	0.983347	0.983445	0.983539	0.983619	0.983664	0.9837
1	1	0.999188	0.998554	0.998155	0.99796	0.997867	0.997858	0.997864	0.997935	0.998037	0.998151	0.998284	0.998417	0.998541	0.998646	0.998755	0.998846	0.998912	0.998968	0.998998	0.998999	0.998982	0.999009	0.999032	0.999074	0.999084	0.999106	0.999171	0.999203	0.99923	0.999234	0.999248	0.999249	0.999273	0.999292	0.999298	0.999298	0.999294	0.999298	0.999326	0.999358	0.999351	0.999361	0.999377	0.999396	0.999407	0.999407	0.9994	0.999404
col_dat1	col_dat2	col_dat3	col_dat4	col_dat5	col_dat6	col_dat7	col_dat8	col_dat9	col_dat10	col_dat11	col_dat12	col_dat13	col_dat14	col_dat15	col_dat16	col_dat17	col_dat18	col_dat19	col_dat20	col_dat21	col_dat22	col_dat23	col_dat24	col_dat25	col_dat26	col_dat27	col_dat28	col_dat29	col_dat30	col_dat31	col_dat32	col_dat33	col_dat34	col_dat35	col_dat36	col_dat37	col_dat38	col_dat39	col_dat40	col_dat41	col_dat42	col_dat43	col_dat44	col_dat45	col_dat46	col_dat47	col_dat48	col_dat49	col_dat50
0.5007	0.5009	0.5047	0.4986	0.5017	0.4987	0.4903	0.5036	0.4992	0.4955	0.4948	0.4995	0.4958	0.5083	0.4929	0.5055	0.496	0.5027	0.5006	0.4907	0.5024	0.5037	0.4951	0.5046	0.4928	0.4998	0.4961	0.5095	0.4932	0.5069	0.501	0.5004	0.5024	0.5042	0.5041	0.5012	0.5009	0.4972	0.4947	0.5053	0.5022	0.4978	0.499	0.5038	0.5036	0.5054	0.5016	0.4953	0.5013	0.5084
0.4974	0.5015	0.4953	0.4981	0.4973	0.4944	0.4928	0.5023	0.4958	0.4985	0.5019	0.5015	0.4981	0.5031	0.4988	0.5009	0.4968	0.5039	0.5073	0.4922	0.5044	0.4937	0.4961	0.5017	0.4976	0.4942	0.5	0.5064	0.4994	0.5068	0.5021	0.4974	0.508	0.5139	0.5029	0.4959	0.4993	0.4969	0.4908	0.5008	0.4949	0.5008	0.4982	0.509	0.5061	0.508	0.4978	0.4918	0.4975	0.5046
0.5006	0.5002	0.4979	0.4985	0.4996	0.4981	0.4948	0.5026	0.4963	0.4985	0.5063	0.5065	0.5018	0.5063	0.5024	0.5032	0.4973	0.5006	0.5048	0.4964	0.5031	0.4947	0.4982	0.4989	0.5008	0.4974	0.4967	0.5089	0.5	0.5087	0.5017	0.4975	0.5151	0.5092	0.5054	0.497	0.496	0.4993	0.4951	0.505	0.5004	0.4998	0.4991	0.5067	0.5106	0.5089	0.5032	0.4924	0.4984	0.5055
0.5005	0.498	0.4964	0.4938	0.4971	0.502	0.4956	0.5045	0.4972	0.4983	0.5039	0.5043	0.501	0.5122	0.5029	0.5036	0.4978	0.498	0.504	0.4991	0.5016	0.4993	0.4982	0.5038	0.4993	0.4952	0.5009	0.5061	0.505	0.5121	0.5009	0.4994	0.5082	0.5067	0.5064	0.4921	0.4985	0.4962	0.4974	0.5094	0.5043	0.5022	0.4955	0.508	0.5017	0.5112	0.5013	0.5017	0.5019	0.5066
0.5038	0.489	0.4887	0.4944	0.4963	0.4926	0.4934	0.5049	0.4931	0.4965	0.5071	0.504	0.5038	0.5118	0.5036	0.5012	0.5021	0.502	0.5163	0.5021	0.5096	0.4994	0.5012	0.5071	0.502	0.5057	0.5014	0.5046	0.498	0.5087	0.5082	0.5047	0.5122	0.5115	0.5022	0.4996	0.5013	0.5009	0.5004	0.5066	0.5011	0.4988	0.5019	0.5055	0.5081	0.512	0.5045	0.4949	0.506	0.512
0.5024	0.4883	0.4891	0.4973	0.4995	0.4948	0.4992	0.5094	0.4994	0.5007	0.5113	0.511	0.5076	0.5148	0.516	0.5092	0.5053	0.5095	0.5099	0.5113	0.5108	0.5064	0.5065	0.5071	0.5048	0.5081	0.5092	0.5127	0.5043	0.5183	0.5122	0.5131	0.5149	0.5165	0.5234	0.5086	0.5064	0.5124	0.506	0.5138	0.5141	0.5111	0.5136	0.5134	0.5186	0.5151	0.5131	0.5097	0.5109	0.5142
0.5067	0.4834	0.4953	0.4949	0.5049	0.4984	0.5005	0.5096	0.5025	0.5054	0.5134	0.5149	0.5181	0.5227	0.5185	0.5143	0.511	0.5133	0.5219	0.5196	0.5239	0.518	0.5188	0.5206	0.5202	0.5171	0.5196	0.5187	0.5198	0.5208	0.5266	0.5245	0.5307	0.5229	0.536	0.5252	0.5282	0.5266	0.5191	0.5296	0.5271	0.5235	0.5244	0.5332	0.532	0.5362	0.5323	0.5143	0.5246	0.5298
0.5043	0.4908	0.4834	0.4949	0.5015	0.5031	0.5106	0.5192	0.5102	0.5198	0.5239	0.5261	0.5282	0.5335	0.5322	0.5302	0.5265	0.5309	0.542	0.5355	0.5397	0.5365	0.5405	0.5433	0.5406	0.5389	0.5374	0.5401	0.5395	0.5494	0.5444	0.548	0.5504	0.5466	0.5594	0.5455	0.5447	0.5489	0.545	0.5499	0.5555	0.547	0.5487	0.552	0.5609	0.5572	0.5546	0.5479	0.5581	0.5555
0.5043	0.4938	0.4979	0.4998	0.5159	0.5095	0.5266	0.537	0.526	0.5372	0.5488	0.5421	0.548	0.5532	0.5608	0.5528	0.5531	0.5596	0.5681	0.5662	0.5662	0.5607	0.5648	0.5699	0.5723	0.5742	0.5764	0.568	0.5733	0.5779	0.5825	0.5777	0.5901	0.587	0.5957	0.5844	0.583	0.5884	0.5818	0.5849	0.5941	0.5889	0.5887	0.5924	0.5989	0.5996	0.5911	0.5892	0.5978	0.5931
0.5069	0.5005	0.5045	0.5125	0.5352	0.5347	0.5454	0.5588	0.5578	0.5674	0.5777	0.5794	0.5775	0.5868	0.5908	0.5946	0.5952	0.6033	0.6041	0.6088	0.6082	0.6076	0.6141	0.6216	0.6175	0.6184	0.6223	0.6203	0.6273	0.6328	0.6356	0.632	0.6385	0.6382	0.6434	0.6465	0.6481	0.64	0.6388	0.6481	0.6491	0.6459	0.6508	0.6517	0.6597	0.6604	0.6472	0.6488	0.6555	0.6491
0.5026	0.5104	0.5177	0.5254	0.5334	0.5547	0.5652	0.5658	0.5822	0.5927	0.5975	0.6048	0.6088	0.6109	0.6297	0.6322	0.6329	0.6368	0.637	0.6462	0.6472	0.6554	0.6565	0.6645	0.668	0.6683	0.6662	0.6739	0.6791	0.6836	0.68	0.6844	0.6874	0.6835	0.6939	0.6947	0.7011	0.7013	0.7072	0.701	0.7021	0.7053	0.7089	0.7053	0.7136	0.7155	0.7141	0.7195	0.7176	0.7242
0.5013	0.5137	0.5307	0.5441	0.5607	0.5779	0.5874	0.5966	0.6037	0.6229	0.6289	0.638	0.6451	0.6533	0.6585	0.6696	0.6702	0.6723	0.6814	0.6915	0.689	0.6902	0.7092	0.7064	0.7155	0.7182	0.7249	0.7258	0.7285	0.7359	0.7417	0.7389	0.7424	0.7466	0.7497	0.754	0.7581	0.7524	0.7614	0.7611	0.772	0.7693	0.7685	0.7692	0.7725	0.7781	0.782	0.7818	0.7907	0.7888
0.5051	0.5166	0.5365	0.5491	0.5677	0.5832	0.5995	0.6116	0.6243	0.6415	0.646	0.6586	0.6645	0.6726	0.6869	0.6939	0.6963	0.7043	0.7136	0.7198	0.7231	0.7248	0.7408	0.7396	0.7471	0.7551	0.7574	0.7624	0.7626	0.7723	0.7784	0.7811	0.7838	0.7882	0.7931	0.7939	0.801	0.7978	0.8065	0.8049	0.8121	0.8163	0.8172	0.8219	0.8246	0.8263	0.8279	0.8331	0.8375	0.8392
0.497	0.5221	0.5414	0.5563	0.5713	0.5872	0.6044	0.6185	0.6287	0.6436	0.6547	0.6676	0.6748	0.6839	0.694	0.7032	0.707	0.7174	0.7237	0.7336	0.735	0.7471	0.7559	0.7591	0.7691	0.7715	0.7751	0.7831	0.7854	0.7946	0.7998	0.8047	0.8089	0.8116	0.8161	0.8211	0.8266	0.8301	0.832	0.8367	0.8461	0.8445	0.85	0.8473	0.8537	0.8562	0.8596	0.8655	0.8705	0.8692
0.4988	0.5208	0.5419	0.557	0.5703	0.5873	0.6008	0.6147	0.6277	0.6389	0.6494	0.6634	0.6709	0.6825	0.6942	0.7022	0.713	0.7222	0.7295	0.7384	0.7445	0.7564	0.7614	0.7715	0.7748	0.7824	0.7895	0.7946	0.8001	0.8062	0.8107	0.8149	0.8217	0.8271	0.8311	0.8361	0.8395	0.8445	0.849	0.8521	0.8552	0.862	0.8626	0.8659	0.8692	0.8767	0.8774	0.8792	0.8834	0.8865
0.5015	0.5264	0.5408	0.5551	0.5696	0.5836	0.5962	0.612	0.6221	0.6353	0.6463	0.6588	0.6669	0.6777	0.6851	0.6955	0.7054	0.7131	0.7206	0.7271	0.7353	0.7442	0.7496	0.7603	0.7674	0.7748	0.7824	0.788	0.7928	0.7997	0.806	0.8133	0.8176	0.8244	0.8266	0.8333	0.8382	0.8421	0.8487	0.8502	0.8567	0.8619	0.8631	0.8657	0.8722	0.8766	0.8781	0.8824	0.8862	0.8874
0.5048	0.5224	0.5402	0.5519	0.5632	0.578	0.589	0.604	0.6147	0.6263	0.6376	0.6505	0.6577	0.6704	0.6798	0.6887	0.6981	0.708	0.7144	0.7227	0.7286	0.7385	0.7451	0.7533	0.7605	0.7688	0.775	0.7805	0.7859	0.7933	0.7974	0.8033	0.8074	0.8127	0.8175	0.8228	0.8272	0.8339	0.8397	0.8445	0.8485	0.8545	0.8559	0.8601	0.8653	0.8696	0.8734	0.8765	0.8814	0.8834
0.502	0.5231	0.5347	0.5462	0.5563	0.5696	0.581	0.5936	0.6017	0.6119	0.6248	0.6356	0.6459	0.6561	0.6649	0.6736	0.686	0.6919	0.6991	0.7071	0.7133	0.7239	0.7295	0.7395	0.7454	0.7521	0.7603	0.7681	0.7731	0.7783	0.7847	0.7911	0.7964	0.8019	0.8076	0.8128	0.8171	0.8237	0.8293	0.8336	0.8394	0.8432	0.8462	0.8517	0.8562	0.8594	0.8642	0.8691	0.8738	0.8763
0.4966	0.5136	0.5234	0.5341	0.5434	0.5537	0.5647	0.5737	0.585	0.5968	0.6059	0.6195	0.6277	0.6376	0.6457	0.6543	0.6661	0.6754	0.6822	0.6912	0.6981	0.7072	0.7127	0.7226	0.7289	0.7346	0.7445	0.7505	0.7559	0.7622	0.7677	0.774	0.7791	0.7842	0.7899	0.7953	0.8003	0.8068	0.8121	0.8177	0.8232	0.8281	0.8311	0.8375	0.8425	0.8468	0.8514	0.855	0.8591	0.8632
0.5049	0.5211	0.5299	0.536	0.5431	0.5536	0.5614	0.5715	0.5808	0.5927	0.5992	0.6101	0.6202	0.6305	0.6386	0.6462	0.6571	0.6651	0.672	0.6809	0.6878	0.6975	0.7028	0.7135	0.7208	0.7289	0.7371	0.7425	0.7496	0.7553	0.7605	0.7666	0.7722	0.7789	0.7842	0.7897	0.7951	0.8011	0.8074	0.8132	0.818	0.8226	0.8268	0.832	0.8369	0.8403	0.844	0.8482	0.8541	0.857
0.503	0.5174	0.5259	0.5336	0.5398	0.5492	0.5592	0.5653	0.5741	0.5867	0.5952	0.6052	0.6138	0.6247	0.6312	0.6407	0.6488	0.6575	0.6654	0.6746	0.6814	0.6892	0.6963	0.7052	0.7104	0.7164	0.7247	0.7304	0.737	0.7438	0.7499	0.7565	0.7632	0.7706	0.7755	0.7814	0.7865	0.7923	0.7971	0.8023	0.8071	0.8126	0.8162	0.8214	0.8272	0.8298	0.836	0.8399	0.8459	0.8484
Figure 5f
traj_dat1	traj_dat2	traj_dat3	traj_dat4	traj_dat5	traj_dat6	traj_dat7	traj_dat8	traj_dat9	traj_dat10	traj_dat11	traj_dat12	traj_dat13	traj_dat14	traj_dat15	traj_dat16	traj_dat17	traj_dat18	traj_dat19	traj_dat20	traj_dat21	traj_dat22	traj_dat23	traj_dat24	traj_dat25	traj_dat26	traj_dat27	traj_dat28	traj_dat29	traj_dat30	traj_dat31	traj_dat32	traj_dat33	traj_dat34	traj_dat35	traj_dat36	traj_dat37	traj_dat38	traj_dat39	traj_dat40	traj_dat41	traj_dat42	traj_dat43	traj_dat44	traj_dat45	traj_dat46	traj_dat47	traj_dat48	traj_dat49	traj_dat50
0	0	0.003222	0.0128156	0.0248734	0.0391172	0.053978	0.0688171	0.0832632	0.0980673	0.111299	0.123352	0.135699	0.145662	0.156054	0.166116	0.17483	0.1827	0.189334	0.197135	0.203955	0.208942	0.214979	0.218861	0.224863	0.229006	0.232691	0.236447	0.240254	0.243776	0.246335	0.250079	0.253943	0.255768	0.25782	0.259811	0.260746	0.262337	0.264113	0.265573	0.266934	0.268776	0.269986	0.270225	0.271581	0.2721	0.272611	0.273434	0.274961	0.276049
0.05	0.05	0.0521553	0.0601626	0.0708334	0.0834156	0.0967665	0.110571	0.123944	0.137822	0.149839	0.161034	0.17301	0.182975	0.193186	0.202926	0.211724	0.219346	0.226384	0.233804	0.240809	0.246038	0.251761	0.256314	0.262147	0.266749	0.27013	0.274039	0.277696	0.280811	0.28338	0.286726	0.290166	0.292036	0.293921	0.295972	0.297794	0.299931	0.301676	0.303258	0.304769	0.306701	0.307547	0.307915	0.309694	0.310677	0.311129	0.311799	0.312551	0.313298
0.1	0.1	0.10115	0.107756	0.11696	0.128933	0.140804	0.153191	0.16639	0.17957	0.190681	0.201764	0.212868	0.222874	0.233166	0.242405	0.25061	0.25869	0.265546	0.273053	0.279043	0.284038	0.290685	0.29535	0.301074	0.305486	0.309278	0.313012	0.316449	0.320186	0.322904	0.326354	0.329248	0.331245	0.333436	0.335207	0.337362	0.339587	0.341078	0.342898	0.344689	0.346247	0.347509	0.347133	0.34864	0.349481	0.350709	0.351725	0.352688	0.353654
0.15	0.15	0.150535	0.155928	0.163507	0.17403	0.185282	0.196625	0.208553	0.220032	0.230697	0.241354	0.252546	0.26256	0.271713	0.281039	0.288981	0.296456	0.303742	0.311452	0.317823	0.323458	0.330169	0.335664	0.341096	0.346168	0.349555	0.352688	0.356598	0.359936	0.362405	0.36538	0.368842	0.371186	0.373226	0.375446	0.376638	0.378578	0.380435	0.382358	0.384937	0.386748	0.387574	0.388166	0.389928	0.391796	0.392883	0.393497	0.394298	0.396211
0.2	0.2	0.199608	0.203688	0.210145	0.219324	0.230185	0.240961	0.252166	0.263487	0.273638	0.284081	0.294722	0.304687	0.313943	0.323664	0.33132	0.338934	0.345832	0.353601	0.359563	0.36569	0.371859	0.377197	0.38254	0.387264	0.390744	0.394729	0.399098	0.40206	0.404737	0.407892	0.411505	0.414253	0.416487	0.418614	0.420768	0.422276	0.423995	0.425648	0.428507	0.430444	0.431575	0.432434	0.433672	0.43505	0.436367	0.43734	0.438081	0.439738
0.25	0.25	0.249095	0.252599	0.258019	0.266319	0.276898	0.287246	0.298131	0.308607	0.319067	0.330436	0.341202	0.350844	0.359714	0.368914	0.376701	0.384552	0.391389	0.39894	0.404346	0.411195	0.417821	0.423444	0.428648	0.433354	0.43671	0.439803	0.443649	0.446566	0.449559	0.453208	0.456662	0.459701	0.461889	0.464192	0.466513	0.468388	0.470057	0.471615	0.474379	0.475948	0.476771	0.477936	0.479613	0.48072	0.482202	0.482991	0.484236	0.48523
0.3	0.3	0.29903	0.302033	0.307528	0.314944	0.324881	0.335061	0.345354	0.356628	0.366787	0.377629	0.388681	0.398425	0.407732	0.416904	0.424645	0.431636	0.4382	0.445898	0.451714	0.457855	0.464639	0.469855	0.474731	0.478431	0.482077	0.485292	0.489169	0.492346	0.495471	0.498715	0.502433	0.505198	0.507062	0.509093	0.510983	0.512879	0.514671	0.516596	0.518107	0.519703	0.521058	0.521925	0.523196	0.524394	0.525992	0.526867	0.527153	0.528059
0.35	0.35	0.348887	0.351179	0.356645	0.364569	0.37388	0.383505	0.392683	0.403793	0.414076	0.424582	0.435157	0.444313	0.452684	0.46199	0.470341	0.47755	0.484031	0.490608	0.496021	0.501131	0.507581	0.512354	0.517128	0.521567	0.525637	0.529257	0.532851	0.536163	0.538674	0.542113	0.545151	0.547677	0.549144	0.551456	0.553284	0.555187	0.556836	0.55832	0.559769	0.561693	0.562968	0.56375	0.564862	0.565898	0.567428	0.567569	0.568116	0.569149
0.4	0.4	0.399125	0.401967	0.407379	0.415407	0.425552	0.435532	0.446022	0.456251	0.465996	0.477549	0.488261	0.497384	0.505273	0.513283	0.52081	0.527288	0.534002	0.540469	0.544959	0.549619	0.554644	0.55919	0.563331	0.567194	0.570291	0.573284	0.575924	0.578621	0.580833	0.584004	0.586725	0.589516	0.590363	0.59246	0.594428	0.595633	0.596241	0.598371	0.599205	0.600849	0.602098	0.603096	0.603915	0.60446	0.6056	0.606303	0.606546	0.607231
0.45	0.45	0.449496	0.452723	0.458731	0.466983	0.476548	0.486921	0.497021	0.506975	0.516384	0.526675	0.536291	0.54495	0.552765	0.560495	0.567774	0.574053	0.579947	0.585122	0.589343	0.593842	0.598522	0.602579	0.605808	0.609052	0.612125	0.614543	0.616848	0.619447	0.621511	0.62403	0.626265	0.628123	0.62845	0.6301	0.631905	0.633598	0.634052	0.636051	0.636918	0.63789	0.638852	0.639361	0.640298	0.641249	0.642502	0.643046	0.643112	0.643678
0.5	0.5	0.499548	0.503329	0.510285	0.519481	0.529207	0.539859	0.549467	0.559001	0.568429	0.578464	0.5867	0.594808	0.601546	0.607684	0.613965	0.618947	0.623414	0.628342	0.632065	0.636025	0.639735	0.643005	0.646115	0.648085	0.650381	0.653085	0.654518	0.655804	0.657603	0.659764	0.661095	0.662641	0.663441	0.66456	0.665624	0.667023	0.667794	0.669635	0.670568	0.671715	0.672711	0.67322	0.673739	0.674543	0.675417	0.675817	0.676454	0.676708
0.55	0.55	0.55048	0.554933	0.561754	0.570588	0.580056	0.589507	0.598509	0.607194	0.6152	0.624043	0.631346	0.638044	0.644235	0.650019	0.654928	0.65972	0.664004	0.667796	0.671118	0.674086	0.677745	0.680703	0.683542	0.685571	0.687233	0.688978	0.689923	0.690869	0.692161	0.693565	0.694941	0.696123	0.697069	0.697583	0.698888	0.700136	0.700773	0.702313	0.703289	0.704313	0.704965	0.705634	0.705871	0.7067	0.707564	0.707333	0.707563	0.707617
0.6	0.6	0.600016	0.604516	0.611405	0.619836	0.628671	0.637716	0.64606	0.653445	0.661065	0.669078	0.675549	0.681025	0.685788	0.690145	0.694752	0.698721	0.701892	0.705448	0.70779	0.710343	0.712879	0.715253	0.717418	0.718867	0.720735	0.722097	0.72287	0.723649	0.725027	0.725991	0.727052	0.727758	0.728069	0.728438	0.72921	0.730189	0.73083	0.731901	0.732217	0.732757	0.733272	0.733805	0.73406	0.734574	0.735403	0.735598	0.735624	0.735988
0.65	0.65	0.651001	0.655623	0.662187	0.669571	0.677576	0.685642	0.692455	0.698578	0.705213	0.712027	0.71657	0.721558	0.72553	0.729192	0.732586	0.735533	0.737833	0.74021	0.741789	0.743489	0.745287	0.746714	0.748038	0.749451	0.751152	0.752339	0.75306	0.754155	0.754995	0.756115	0.757018	0.757807	0.758148	0.758537	0.75894	0.759198	0.759719	0.760884	0.761234	0.761943	0.762556	0.76296	0.763208	0.763715	0.764108	0.764176	0.764213	0.76421
0.7	0.7	0.701037	0.704594	0.710486	0.716814	0.723402	0.730159	0.735384	0.740123	0.745365	0.75035	0.7542	0.758006	0.761012	0.763829	0.766705	0.768861	0.770948	0.772837	0.774064	0.775371	0.776984	0.778219	0.77905	0.78007	0.78116	0.781975	0.782706	0.783198	0.783642	0.784572	0.785369	0.78594	0.785868	0.785966	0.786292	0.786825	0.787092	0.787834	0.788112	0.788807	0.78904	0.789622	0.789708	0.790222	0.790634	0.790531	0.790323	0.790412
0.75	0.75	0.75074	0.753728	0.758134	0.763249	0.768444	0.773669	0.777579	0.780877	0.784794	0.788416	0.791239	0.794044	0.796202	0.798362	0.799991	0.801559	0.802943	0.804152	0.804699	0.805528	0.806779	0.807708	0.808391	0.809176	0.809956	0.810515	0.810755	0.810971	0.811446	0.812156	0.812954	0.813526	0.813531	0.813517	0.813954	0.814061	0.814041	0.814748	0.815067	0.815625	0.815948	0.816169	0.816327	0.816882	0.817083	0.816893	0.816817	0.817073
0.8	0.8	0.800179	0.801971	0.804885	0.808362	0.811417	0.814752	0.817369	0.819413	0.822014	0.824441	0.825852	0.82742	0.828948	0.830143	0.831202	0.832278	0.833127	0.833789	0.833774	0.83421	0.834977	0.835522	0.836247	0.836899	0.837575	0.837916	0.838143	0.838171	0.83834	0.838958	0.83931	0.839756	0.839734	0.83964	0.839952	0.840235	0.840121	0.840677	0.841058	0.841373	0.841684	0.842165	0.842221	0.842443	0.842777	0.842648	0.842549	0.842853
0.85	0.85	0.84983	0.850052	0.850804	0.852105	0.853592	0.855257	0.855957	0.856696	0.857807	0.859172	0.859632	0.860527	0.86097	0.861228	0.861744	0.861966	0.862418	0.86294	0.86264	0.862789	0.863209	0.86342	0.863679	0.863998	0.86448	0.864731	0.864798	0.864673	0.864845	0.865276	0.865592	0.865974	0.865854	0.865907	0.866264	0.866305	0.866391	0.866832	0.867124	0.86719	0.867427	0.867663	0.867581	0.868003	0.868176	0.868147	0.867979	0.868158
0.9	0.9	0.898863	0.897418	0.896547	0.896275	0.895866	0.895603	0.895049	0.894245	0.89421	0.894306	0.894061	0.894033	0.893696	0.893306	0.893139	0.893046	0.89269	0.892464	0.89189	0.891655	0.892033	0.891927	0.891836	0.89188	0.892093	0.892173	0.891967	0.891805	0.891727	0.892	0.892015	0.892369	0.891991	0.891558	0.89157	0.891505	0.891324	0.891747	0.891823	0.891925	0.892197	0.892572	0.892782	0.893307	0.893353	0.893164	0.893015	0.893167
0.95	0.95	0.948253	0.945127	0.942084	0.939624	0.937226	0.935141	0.933031	0.931011	0.929639	0.928402	0.926957	0.925789	0.924654	0.923585	0.922848	0.922402	0.921573	0.920847	0.919986	0.919351	0.919461	0.919253	0.919083	0.919012	0.918796	0.918814	0.918435	0.917941	0.917797	0.917843	0.91791	0.918213	0.917773	0.917309	0.917296	0.917318	0.917008	0.917341	0.917396	0.917437	0.9176	0.917748	0.917751	0.918049	0.918194	0.918033	0.91791	0.917975
1	1	0.996828	0.992054	0.986714	0.982142	0.977747	0.974153	0.970438	0.967161	0.964391	0.962217	0.959787	0.957885	0.956044	0.954359	0.953034	0.951757	0.950387	0.949599	0.948305	0.947345	0.946786	0.946129	0.945724	0.945197	0.944833	0.944329	0.943887	0.9436	0.943539	0.94337	0.94312	0.943164	0.942541	0.942021	0.941872	0.941787	0.941679	0.941954	0.942118	0.942269	0.942196	0.942387	0.942275	0.942662	0.94284	0.942645	0.942547	0.942457
col_dat1	col_dat2	col_dat3	col_dat4	col_dat5	col_dat6	col_dat7	col_dat8	col_dat9	col_dat10	col_dat11	col_dat12	col_dat13	col_dat14	col_dat15	col_dat16	col_dat17	col_dat18	col_dat19	col_dat20	col_dat21	col_dat22	col_dat23	col_dat24	col_dat25	col_dat26	col_dat27	col_dat28	col_dat29	col_dat30	col_dat31	col_dat32	col_dat33	col_dat34	col_dat35	col_dat36	col_dat37	col_dat38	col_dat39	col_dat40	col_dat41	col_dat42	col_dat43	col_dat44	col_dat45	col_dat46	col_dat47	col_dat48	col_dat49	col_dat50
0.4999	0.5057	0.5034	0.4998	0.5131	0.5091	0.5112	0.5188	0.5378	0.5421	0.5398	0.5504	0.5417	0.5546	0.565	0.5616	0.5683	0.57	0.581	0.5819	0.5788	0.5951	0.5822	0.6065	0.6024	0.6031	0.6081	0.6169	0.6192	0.6119	0.6259	0.6375	0.6237	0.6339	0.6387	0.6272	0.6327	0.6391	0.6375	0.6424	0.6467	0.6449	0.6373	0.6498	0.6451	0.6465	0.6441	0.6566	0.6605	0.6625
0.4973	0.5146	0.5159	0.5143	0.5227	0.5214	0.5277	0.5331	0.5552	0.5533	0.5526	0.5681	0.5623	0.5753	0.5871	0.5847	0.5919	0.5978	0.6079	0.6117	0.6079	0.6211	0.6143	0.633	0.6336	0.6285	0.6374	0.6434	0.6473	0.6422	0.651	0.6629	0.6519	0.6584	0.6637	0.6602	0.663	0.6713	0.6686	0.6731	0.6773	0.6733	0.6687	0.682	0.6792	0.6806	0.679	0.6828	0.6879	0.6889
0.5018	0.5176	0.5215	0.525	0.549	0.5378	0.5482	0.5609	0.5762	0.5746	0.5811	0.589	0.5874	0.601	0.6063	0.6103	0.6209	0.6253	0.6348	0.6347	0.635	0.6556	0.6474	0.6648	0.6666	0.6628	0.668	0.6736	0.6794	0.6763	0.6828	0.6875	0.6821	0.6935	0.6932	0.6983	0.7017	0.7013	0.7004	0.706	0.7092	0.7144	0.6978	0.7133	0.7103	0.7149	0.7129	0.7201	0.724	0.7226
0.5031	0.5334	0.543	0.5423	0.5632	0.5668	0.5679	0.5767	0.5905	0.5959	0.6013	0.615	0.617	0.6211	0.6386	0.6377	0.6467	0.6535	0.6641	0.6649	0.6701	0.6883	0.6815	0.6947	0.7022	0.699	0.7019	0.7084	0.7166	0.7102	0.7128	0.7258	0.7245	0.7281	0.7328	0.7279	0.7319	0.7391	0.7382	0.7464	0.7472	0.7445	0.7387	0.7498	0.7497	0.7499	0.747	0.7543	0.7649	0.7609
0.5021	0.5354	0.5535	0.5576	0.5804	0.5923	0.5943	0.6019	0.6254	0.624	0.6301	0.6422	0.6502	0.6561	0.6756	0.6687	0.6817	0.6894	0.701	0.7014	0.708	0.7204	0.7202	0.7309	0.7347	0.7333	0.7413	0.7478	0.7501	0.7472	0.7503	0.7651	0.7651	0.77	0.7674	0.7731	0.7725	0.7759	0.7742	0.7833	0.7845	0.7837	0.7807	0.787	0.7874	0.7885	0.7891	0.795	0.801	0.8003
0.501	0.5477	0.5713	0.5782	0.6028	0.6183	0.6208	0.6354	0.652	0.6568	0.6676	0.6812	0.6851	0.6957	0.7105	0.7109	0.7266	0.7255	0.7401	0.7341	0.7502	0.7623	0.7622	0.7712	0.7768	0.7739	0.7786	0.7865	0.7905	0.7912	0.7956	0.8031	0.8039	0.8097	0.8112	0.8148	0.8152	0.8182	0.8144	0.8247	0.823	0.8223	0.8218	0.83	0.8253	0.8299	0.8279	0.836	0.8396	0.8365
0.5004	0.5605	0.5899	0.6029	0.6278	0.6467	0.6534	0.6645	0.6927	0.6943	0.7065	0.722	0.7262	0.7421	0.7558	0.7548	0.765	0.7672	0.7807	0.7806	0.7871	0.8031	0.8038	0.8135	0.8107	0.8133	0.8181	0.8259	0.8291	0.8324	0.8351	0.8449	0.8434	0.8472	0.849	0.8495	0.8535	0.8562	0.8546	0.8591	0.8616	0.8611	0.8579	0.8662	0.8608	0.8667	0.8636	0.8674	0.8715	0.8728
0.5008	0.5682	0.6054	0.6344	0.6631	0.6765	0.6896	0.6927	0.7267	0.7288	0.7408	0.756	0.7636	0.7725	0.7878	0.7933	0.8022	0.8036	0.8168	0.814	0.8216	0.8388	0.8355	0.8429	0.85	0.8514	0.8541	0.8598	0.865	0.8638	0.8701	0.8733	0.8734	0.8758	0.8817	0.8812	0.8838	0.8864	0.8836	0.8888	0.8932	0.8939	0.8906	0.8948	0.8916	0.8971	0.8917	0.8947	0.9019	0.8955
0.4999	0.5843	0.6327	0.6568	0.6935	0.7187	0.7273	0.7442	0.7639	0.7737	0.7946	0.8033	0.8115	0.816	0.8297	0.8343	0.844	0.8516	0.8591	0.8561	0.8627	0.872	0.8736	0.8793	0.8819	0.8842	0.8881	0.8908	0.8953	0.8942	0.9002	0.9031	0.9101	0.905	0.9116	0.9095	0.9113	0.9096	0.9157	0.913	0.9186	0.9193	0.9171	0.9218	0.9156	0.9212	0.9188	0.9202	0.925	0.9226
0.5074	0.5965	0.6542	0.6907	0.7283	0.749	0.7665	0.7845	0.8016	0.81	0.825	0.8384	0.8451	0.8533	0.8645	0.8697	0.8777	0.8855	0.8904	0.8893	0.8949	0.902	0.9063	0.9067	0.9093	0.9122	0.9119	0.917	0.9226	0.921	0.9228	0.9278	0.931	0.9258	0.9327	0.9336	0.9346	0.9304	0.9385	0.9372	0.9377	0.9391	0.9364	0.9418	0.9398	0.9433	0.9417	0.9408	0.9441	0.94
0.4966	0.6187	0.6798	0.7252	0.7603	0.7852	0.8067	0.8226	0.8423	0.8536	0.8663	0.8719	0.8809	0.8869	0.8943	0.8979	0.9017	0.9099	0.9167	0.9159	0.9244	0.9273	0.9278	0.929	0.9316	0.9326	0.9368	0.9362	0.9384	0.9385	0.944	0.9421	0.945	0.945	0.9471	0.9489	0.952	0.9499	0.952	0.9531	0.954	0.9565	0.9532	0.9554	0.9551	0.955	0.9551	0.9583	0.9553	0.9544
0.4969	0.642	0.7054	0.7483	0.7842	0.8109	0.8321	0.8471	0.8708	0.8767	0.8897	0.8974	0.9015	0.9118	0.9195	0.9185	0.9264	0.9312	0.9318	0.9382	0.9386	0.9453	0.945	0.9467	0.9508	0.9468	0.9529	0.9522	0.9547	0.9547	0.9551	0.9562	0.9562	0.961	0.9597	0.9637	0.9666	0.9643	0.9631	0.9647	0.9678	0.9666	0.968	0.9663	0.9665	0.9672	0.9642	0.9669	0.9657	0.9639
0.4943	0.6418	0.7174	0.7606	0.8077	0.8363	0.8613	0.8731	0.8875	0.9018	0.9118	0.9188	0.9223	0.929	0.9376	0.9382	0.9429	0.9451	0.9503	0.951	0.9545	0.9555	0.9579	0.9578	0.9613	0.961	0.963	0.9636	0.9635	0.9655	0.9648	0.968	0.9652	0.9662	0.9684	0.9698	0.9715	0.971	0.9693	0.9696	0.971	0.9727	0.9727	0.9726	0.9712	0.9735	0.9724	0.9729	0.9735	0.9724
0.4998	0.6674	0.7442	0.7885	0.8282	0.8556	0.88	0.8932	0.9097	0.9195	0.9309	0.9311	0.9412	0.9433	0.9488	0.9515	0.9547	0.9561	0.9595	0.959	0.9619	0.9652	0.9652	0.9636	0.9701	0.9692	0.971	0.972	0.9752	0.9726	0.9741	0.9741	0.9729	0.9749	0.9754	0.9752	0.976	0.9775	0.9769	0.9772	0.9798	0.9797	0.9799	0.9797	0.9793	0.9781	0.9773	0.979	0.9791	0.9757
0.499	0.6862	0.751	0.8056	0.8466	0.8725	0.8919	0.9087	0.9194	0.9319	0.9382	0.9425	0.9476	0.9512	0.9581	0.9618	0.9631	0.9665	0.9662	0.9679	0.9688	0.9715	0.9727	0.9709	0.9757	0.9737	0.976	0.9774	0.9777	0.9756	0.9786	0.9785	0.9776	0.9773	0.9772	0.9804	0.9824	0.9821	0.9797	0.9814	0.9824	0.9822	0.9849	0.9824	0.9823	0.9817	0.981	0.9814	0.9817	0.9802
0.5006	0.6957	0.7628	0.8176	0.8539	0.8808	0.8996	0.9175	0.9299	0.9399	0.9446	0.9505	0.9571	0.9588	0.9642	0.9665	0.9705	0.9709	0.9686	0.9722	0.9729	0.9756	0.9759	0.9749	0.9793	0.978	0.9793	0.9806	0.9814	0.9806	0.9825	0.9831	0.9817	0.9819	0.9825	0.9844	0.9837	0.9845	0.9832	0.9843	0.9856	0.9847	0.9862	0.9869	0.9845	0.9841	0.9848	0.9839	0.9858	0.9845
0.4973	0.7027	0.7761	0.8251	0.8616	0.8885	0.9091	0.9265	0.9366	0.945	0.9496	0.9546	0.96	0.9624	0.9681	0.9685	0.9735	0.975	0.9721	0.9739	0.9763	0.9774	0.978	0.9791	0.9818	0.9793	0.982	0.9843	0.9834	0.9832	0.9862	0.9843	0.9841	0.9851	0.9847	0.9854	0.9881	0.9871	0.9858	0.9882	0.987	0.989	0.9901	0.9877	0.9868	0.9872	0.9872	0.9868	0.9895	0.9866
0.4886	0.7138	0.7784	0.8302	0.8672	0.8951	0.914	0.927	0.939	0.9449	0.9551	0.9565	0.9645	0.9659	0.9698	0.975	0.9732	0.9774	0.9764	0.9769	0.9785	0.9798	0.9791	0.9805	0.9827	0.9828	0.9849	0.9864	0.9838	0.9846	0.9863	0.987	0.987	0.9876	0.9887	0.9896	0.9894	0.9902	0.9884	0.99	0.9885	0.9896	0.9892	0.9887	0.9897	0.9884	0.9891	0.988	0.9897	0.9861
0.496	0.7228	0.7846	0.838	0.8726	0.8991	0.9165	0.9317	0.9441	0.9528	0.958	0.9638	0.9666	0.9697	0.9746	0.9769	0.979	0.9797	0.9782	0.981	0.982	0.984	0.9847	0.9839	0.9859	0.9855	0.9858	0.988	0.9879	0.9869	0.9898	0.9876	0.9886	0.9884	0.9883	0.9891	0.9883	0.9895	0.9892	0.9891	0.99	0.9925	0.9919	0.9933	0.9911	0.9886	0.9895	0.9891	0.991	0.9886
0.499	0.7319	0.7887	0.8391	0.8739	0.8993	0.9193	0.9362	0.9466	0.9536	0.959	0.9631	0.9687	0.9737	0.9771	0.9781	0.9814	0.981	0.9808	0.9826	0.9842	0.986	0.9861	0.9859	0.9884	0.9864	0.9886	0.9891	0.9876	0.9895	0.9915	0.9904	0.9909	0.9889	0.9897	0.9898	0.9909	0.9906	0.9899	0.9903	0.9911	0.9923	0.992	0.9933	0.9915	0.9906	0.9915	0.991	0.9922	0.9909
0.5061	0.7353	0.792	0.8458	0.8799	0.9044	0.922	0.9331	0.9442	0.9507	0.9625	0.9674	0.9696	0.9738	0.9766	0.9792	0.9808	0.9813	0.983	0.9837	0.9833	0.9839	0.9859	0.9876	0.9865	0.9877	0.9875	0.9897	0.9885	0.9905	0.9901	0.9885	0.9904	0.9893	0.9896	0.9894	0.9914	0.9917	0.9916	0.9916	0.9919	0.9909	0.9921	0.9908	0.9922	0.9921	0.9914	0.9906	0.9917	0.9923
[truncated: 150 more columns]

## Sheet: Figure_S1
		Stim-dominant	Act-dominant
panel a	mean	221.003	227.637
	median	203	205
panel b	mean	226.351	213.916
	median	220	206
panel c	mean	223.569	203.931
	median	214	204
panel d	mean	223.521	223.984
	median	217	219
panel e	mean	222.29	207.763
	median	220	203
panel f	mean	215.151	201.4
	median	210	197
panel g	mean	161.052	150.931
	median	160	152
panel h	mean	166.553	159.303
	median	164	160
panel i	mean	167.851	155.792
	median	166	157

## Sheet: Figure_S2
		Stim-dominant	Act-dominant
panel a	mean	222.158	235.31
	median	203	213
panel b	mean	225.832	215.084
	median	220	207
panel c	mean	225.07	202.532
	median	217	203
panel d	mean	224.099	226.584
	median	218	220
panel e	mean	228.282	211.763
	median	224	206
panel f	mean	219.427	203.193
	median	215	199
panel g	mean	161.056	151.294
	median	160	152
panel h	mean	167.916	160.928
	median	165	161
panel i	mean	167.804	155.057
	median	166	157

## Sheet: Figure_S3
Figure S3a
Control, What-only			Control, What/Where			Amygdala, What-only			Amygdala, What/Where			VS, What-only			VS, What/Where
Static	Dynamic		Static	Dynamic		Static	Dynamic		Static	Dynamic		Static	Dynamic		Static	Dynamic
-0.00027923	0.00010497		0.010733	0.018216		0.00073297	0.0010252		0.014893	0.045208		0.019634	0.018756		0.0010965	0.0095657
4.0104e-05	5.5387e-05		0.010018	0.017453		0.00048946	0.00181		0.01691	0.048413		0.024978	0.025688		0.0010323	0.0098764
2.1515e-05	0.00035494		0.0096651	0.014296		-0.00039378	5.0011e-05		0.015307	0.046741		0.020846	0.023306		0.0011425	0.013215
0.0002484	2.3021e-05		0.010686	0.018174		0.00037431	0.0015057		0.017557	0.052775		0.015886	0.018305		0.00082177	0.0091898
-0.00035874	0.00060031		0.010302	0.016164		0.001008	0.0014934		0.02066	0.052421		0.027462	0.027524		0.00077755	0.0098939
8.9591e-05	0.00059894		0.010383	0.017856		0.00089168	0.0010406		0.021372	0.046719		0.019419	0.020526		0.0018097	0.01395
0.00033982	-0.00046166		0.0092531	0.01504		0.00057582	0.001627		0.017952	0.048796		0.015048	0.01726		0.0013408	0.011506
4.5343e-05	7.8976e-05		0.0081328	0.015509		-0.00032608	0.00086661		0.016983	0.052754		0.028174	0.028499		0.0010001	0.011999
0.0002083	0.00032379		0.008745	0.014011		0.0012299	0.0015273		0.017811	0.051228		0.018345	0.018817		0.002166	0.011541
0.00010338	0.00014844		0.0097687	0.015695		0.00090713	0.0012178		0.018348	0.048306		0.028681	0.029289		0.00075085	0.0092794

## Sheet: Figure_S4
FigureS4a
Model	information:
	Number	of	observations	130099
	Fixed	effects	coefficients	7
	Random	effects	coefficients	28
	Covariance	parameters	29
Formula:	RT ~ 1 + block_in_sess + sess_in_sub + choseBetter + trial_in_block + Omega_t + absDeltaDV + (1 + block_in_sess + sess_in_sub + choseBetter
	+ trial_in_block + Omega_t + absDeltaDV | subject)
Model	fit	statistics:
	AIC	BIC	LogLikelihood	Deviance
	365880	366230	-182900	365810
Fixed	effects	coefficients	(95%	CIs):
	Name	Estimate	SE	tStat	DF	pValue	Lower	Upper
	{'(Intercept)'	}	-0.0073146	0.030704	-0.23823	130090	0.8117	-0.067493	0.052864
	{'block_in_sess'	}	0.048502	0.044206	1.0972	130090	0.27257	-0.038142	0.13515
	{'sess_in_sub'	}	0.014178	0.025718	0.55127	130090	0.58145	-0.036229	0.064584
	{'choseBetter_1'	}	0.01129	0.040145	0.28124	130090	0.77853	-0.067393	0.089973
	{'trial_in_block'}	0.033855	0.0091378	3.7049	130090	0.00021152	0.015945	0.051765
	{'Omega_t'	}	0.011332	0.023695	0.47823	130090	0.63249	-0.03511	0.057773
	{'absDeltaDV'	}	-0.082407	0.031592	-2.6085	130090	0.0090946	-0.14433	-0.020488
Figure S4b
Model information:
Number of observations 475209
Fixed effects coefficients 7
Random effects coefficients 42
Covariance parameters 29
Formula:
Linear Mixed Formula with 7 predictors.
Model fit statistics:
AIC BIC LogLikelihood Deviance
1.3301e+06 1.3305e+06 -6.6501e+05 1.33e+06
Fixed	effects	coefficients	(95%	CIs):
	Name	Estimate	SE	tStat	DF	pValue	Lower	Upper
	{'(Intercept)'	}	0.12224	0.044724	2.7332	475200	0.0062732	0.03458	0.2099
	{'block_in_sess'	}	0.060389	0.011929	5.0622	475200	4.1454e-07	0.037008	0.08377
	{'sess_in_sub'	}	-0.017312	0.029829	-0.58036	475200	0.56167	-0.075776	0.041153
	{'choseBetter_1'	}	-0.15817	0.057501	-2.7507	475200	0.0059469	-0.27087	-0.045469
	{'trial_in_block'}	0.0083394	0.0083783	0.99535	475200	0.31957	-0.0080819	0.024761
	{'Omega_t'	}	0.11653	0.028606	4.0737	475200	4.6278e-05	0.060466	0.1726
	{'absDeltaDV'	}	-0.040927	0.016776	-2.4396	475200	0.014705	-0.073808	-0.008046
Figure S4c
Model information:
Number of observations 119460
Fixed effects coefficients 7
Random effects coefficients 28
Covariance parameters 29
Formula:
Linear Mixed Formula with 7 predictors.
Model fit statistics:
AIC BIC LogLikelihood Deviance
3.3352e+05 3.3387e+05 -1.6673e+05 3.3345e+05
Fixed effects coefficients (95% CIs):
	Name		Estimate	SE	tStat	DF	pValue	Lower	Upper
	{'(Intercept)'	}	-0.011403	0.012338	-0.92422	119450	0.35537	-0.035585	0.012779
	{'block_in_sess'	}	0.15343	0.013917	11.025	119450	2.9867e-28	0.12616	0.18071
	{'sess_in_sub'	}	-0.058601	0.045168	-1.2974	119450	0.1945	-0.14713	0.029928
	{'choseBetter_1'	}	0.018622	0.019173	0.97125	119450	0.33143	-0.018957	0.056201
	{'trial_in_block'}		0.061428	0.0055178	11.133	119450	8.9881e-29	0.050613	0.072243
	{'Omega_t'	}	0.053619	0.037148	1.4434	119450	0.14891	-0.019191	0.12643
	{'absDeltaDV'	}	-0.064067	0.016862	-3.7994	119450	0.00014511	-0.097117	-0.031017
Figure S4d
Model information:
Number of observations 149001
Fixed effects coefficients 7
Random effects coefficients 28
Covariance parameters 29
Formula:
Linear Mixed Formula with 7 predictors.
Model fit statistics:
AIC BIC LogLikelihood Deviance
4.0731e+05 4.0767e+05 -2.0362e+05 4.0724e+05
Fixed effects coefficients (95% CIs):
	Name		Estimate	SE	tStat	DF	pValue	Lower	Upper
	{'(Intercept)'	}	-0.0152	0.017772	-0.85528	148990	0.3924	-0.050033	0.019633
	{'block_in_sess'	}	0.16379	0.025253	6.4861	148990	8.8353e-11	0.1143	0.21329
	{'sess_in_sub'	}	0.0090227	0.013184	0.68438	148990	0.49374	-0.016817	0.034862
	{'choseBetter_1'	}	0.022277	0.02685	0.82969	148990	0.40672	-0.030348	0.074902
	{'trial_in_block'}		0.053494	0.013072	4.0922	148990	4.2752e-05	0.027873	0.079116
	{'Omega_t'	}	0.16087	0.023222	6.9275	148990	4.3013e-12	0.11535	0.20638
	{'absDeltaDV'	}	-0.14218	0.028431	-5.0008	148990	5.7167e-07	-0.1979	-0.086452
Figure S4e
Model information:
Number of observations 66402
Fixed effects coefficients 7
Random effects coefficients 21
Covariance parameters 29
Formula:
Linear Mixed Formula with 7 predictors.
Model fit statistics:
AIC BIC LogLikelihood Deviance
1.8268e+05 1.83e+05 -91302 1.826e+05
Fixed effects coefficients (95% CIs):
	Name		Estimate	SE	tStat	DF	pValue	Lower	Upper
	{'(Intercept)'	}	-0.060481	0.028598	-2.1149	66395	0.034442	-0.11653	-0.0044297
	{'block_in_sess'	}	0.15648	0.023182	6.75	66395	1.4904e-11	0.11104	0.20192
	{'sess_in_sub'	}	0.062091	0.033685	1.8433	66395	0.065289	-0.0039308	0.12811
	{'choseBetter_1'	}	0.085868	0.040561	2.117	66395	0.034263	0.0063682	0.16537
	{'trial_in_block'}		0.029864	0.0067156	4.447	66395	8.7217e-06	0.016702	0.043027
	{'Omega_t'	}	0.16189	0.058022	2.7902	66395	0.0052696	0.048168	0.27561
	{'absDeltaDV'	}	-0.11754	0.017783	-6.6095	66395	3.8847e-11	-0.15239	-0.082683
Figure S4f
Model information:
Number of observations 133618
Fixed effects coefficients 7
Random effects coefficients 21
Covariance parameters 29
Formula:
Linear Mixed Formula with 7 predictors.
Model fit statistics:
AIC BIC LogLikelihood Deviance
3.6802e+05 3.6837e+05 -1.8397e+05 3.6795e+05
Fixed effects coefficients (95% CIs):
	Name	Estimate	SE	tStat	DF	pValue	Lower	Upper
	{'(Intercept)'		}	-0.013774	0.010882	-1.2657	133610	0.20562	-0.035103	0.0075553
	{'block_in_sess'		}	0.14573	0.032395	4.4987	133610	6.8425e-06	0.082241	0.20923
	{'sess_in_sub'		}	-0.10155	0.02689	-3.7765	133610	0.00015914	-0.15425	-0.048845
	{'choseBetter_1'		}	0.018222	0.014645	1.2442	133610	0.21342	-0.010482	0.046926
	{'trial_in_block'}			0.017752	0.02076	0.8551	133610	0.39249	-0.022937	0.058441
	{'Omega_t'		}	0.047464	0.02151	2.2067	133610	0.027339	0.005306	0.089623
	{'absDeltaDV'		}	-0.182	0.0036099	-50.417	133610	0	-0.18908	-0.17493

## Sheet: Figure_S5
panel a	ERDS_Stim	ERDS_Act	varP	panel b	ERDS_Stim	ERDS_Act	varP	panel c	ERDS_Stim	ERDS_Act	varP	panel d	ERDS_Stim	ERDS_Act	varP	panel e	ERDS_Stim	ERDS_Act	varP	panel f	ERDS_Stim	ERDS_Act	varP	panel g	ERDS_Stim	ERDS_Act	varP	panel h	ERDS_Stim	ERDS_Act	varP	panel i	ERDS_Stim	ERDS_Act	varP
control, What-only	0.49216	0.937239	0.21	control, What	0.609139	0.996414	0.21	control, Where	0.461167	0.994293	0.21	amyg, What-only	0.742156	0.941973	0.21	amyg, What	0.924205	0.873435	0.21	amyg, Where	0.974087	0.491382	0.21	VS, What-only	0.993217	0.926354	0.16	VS, What	0.892556	0.758272	0.21	VS, Where	0.996819	0.543588	0.24
.	0.64834	0.991358	0.24		0.776612	0.91341	0.21		0.979146	0.752	0.16		0.966103	0.990078	0.24		0.966479	0.353125	0.21		0.99891	0.199975	0.16		0.981718	0.920554	0.24		0.97202	0.877938	0.16		0.985442	0.882698	0.24
	0.63479	0.999806	0.21		0.167999	0.990045	0.21		0.855057	0.786793	0.21		0.934606	0.977497	0.24		0.85684	0.966279	0.16		0.988773	0.251595	0.16		0.951202	0.768969	0.16		0.957447	0.599348	0.21		0.973126	0.704884	0.24
	0.792194	0.989876	0.16		0.533831	0.980287	0.24		0.84053	0.920094	0.24		0.977961	0.936303	0.21		0.980298	0.578723	0.24		0.945561	0.621941	0.21		0.92775	0.807268	0.24		0.986383	0.798161	0.21		0.990567	0.874127	0.24
	0.918159	0.964033	0.24		0.78883	0.9801	0.24		0.955082	0.8268	0.24		0.99061	0.813908	0.16		0.933978	0.870021	0.16		0.980542	0.729692	0.24		0.954372	0.867506	0.21		0.945025	0.908113	0.21		0.994115	0.630316	0.21
	0.873518	0.990131	0.24		0.676197	0.900602	0.24		0.891071	0.973757	0.24		0.929802	0.944857	0.16		0.985882	0.62732	0.21		0.988942	0.513648	0.24		0.927819	0.691356	0.21		0.897228	0.848336	0.16		0.972649	0.459085	0.16
	0.686907	0.969951	0.21		0.869151	0.739867	0.24		0.900996	0.913605	0.21		0.97831	0.980375	0.16		0.984283	0.565906	0.24		0.997108	0.60423	0.24		0.912794	0.673501	0.24		0.998852	0.778717	0.24		0.997161	0.663606	0.16
	0.708428	0.995228	0.21		0.796456	0.809092	0.21		0.746283	0.929437	0.21		0.950374	0.971955	0.24		0.988072	0.749955	0.24		0.99322	0.236163	0.16		0.909339	0.957225	0.16		0.999777	0.641805	0.24		0.984351	0.830268	0.21
	0.770749	0.9919	0.24		0.465283	0.955813	0.16		0.820878	0.954063	0.24		0.990613	0.994679	0.24		0.924205	0.791913	0.24		0.999788	0.591297	0.24		0.901208	0.828901	0.16		0.996414	0.849793	0.24		0.990556	0.76515	0.21
	0.43003	0.978832	0.16		0.694005	0.99188	0.16		0.985727	0.607138	0.16		0.934994	0.913555	0.21		0.909165	0.517646	0.21		0.985044	0.223112	0.16		0.845244	0.606829	0.21		0.999753	0.858517	0.24		0.996977	0.778166	0.24
	0.63387	0.971435	0.16		0.621787	0.894581	0.16		0.973799	0.238155	0.16		0.919615	0.916563	0.21		0.965809	0.752598	0.16		0.938527	0.436493	0.21		0.82376	0.837266	0.16		0.933214	0.909339	0.16		0.924869	0.468659	0.21
	0.853627	0.908871	0.24		0.416294	0.991496	0.21		0.898231	0.946612	0.24		0.975197	0.938803	0.24		0.895189	0.826027	0.16		0.962984	0.354151	0.16		0.964817	0.806323	0.24		0.97368	0.768407	0.24		0.991843	0.687408	0.21
	0.86175	0.937984	0.21		0.463182	0.988099	0.16		0.956865	0.763002	0.21		0.988533	0.973003	0.16		0.800556	0.893004	0.16		0.907188	0.488208	0.24		0.974819	0.877266	0.21		0.94761	0.840689	0.21		0.939878	0.645502	0.24
	0.758448	0.989164	0.21		0.178573	0.980367	0.16		0.877517	0.934833	0.21		0.973179	0.869665	0.21		0.945939	0.891071	0.24		0.957853	0.516981	0.24		0.937962	0.812765	0.21		0.900359	0.699696	0.21		0.98707	0.418302	0.16
	0.831434	0.911236	0.16		0.887413	0.956007	0.24		0.950374	0.783619	0.24		0.899691	0.974018	0.21		0.96603	0.898659	0.24		0.988533	0.491382	0.24		0.814581	0.678656	0.16		0.985738	0.681404	0.16		0.993152	0.507212	0.16
	0.855883	0.947136	0.16		0.713933	0.994293	0.24		0.726471	0.979981	0.21		0.966199	0.911096	0.16		0.950374	0.783619	0.21		0.975616	0.378528	0.21		0.951416	0.797392	0.21		0.97354	0.714205	0.24		0.993806	0.448311	0.16
	0.625105	0.982001	0.16		0.582783	0.994298	0.21		0.866117	0.795224	0.24		0.925696	0.84053	0.24		0.96414	0.508235	0.21		0.998958	0.66009	0.16		0.676054	0.504232	0.16		0.997072	0.728782	0.24		0.977803	0.741148	0.21
	0.843592	0.983805	0.24		0.377488	0.999603	0.16		0.934162	0.767628	0.16		0.981657	0.795736	0.16		0.916257	0.875168	0.16		0.97831	0.856094	0.21		0.956402	0.795224	0.21		0.945376	0.871345	0.16		0.991199	0.209707	0.24
	0.634202	0.983347	0.16		0.891532	0.838991	0.24		0.980214	0.539704	0.16		0.937984	0.838991	0.21		0.973833	0.868661	0.21		0.924495	0.918339	0.24		0.94501	0.673416	0.24		0.943286	0.945376	0.16		0.998852	0.568187	0.21
	0.820203	0.989619	0.21		0.214326	0.983425	0.16		0.886342	0.824255	0.21		0.966103	0.980823	0.24		0.969474	0.778858	0.21		0.99831	0.625105	0.16		0.989034	0.677006	0.21		0.948062	0.720917	0.21		0.987384	0.415676	0.16
	0.456431	0.997072	0.16		0.719661	0.925061	0.21		0.866816	0.929099	0.24		0.9919	0.889096	0.24		0.803841	0.886416	0.16		0.978775	0.401453	0.16		0.96319	0.791913	0.16		0.957447	0.862836	0.21		0.985953	0.698642	0.24
	0.638961	0.939469	0.16		0.968813	0.777292	0.24		0.996992	0.635775	0.16		0.990614	0.994679	0.24		0.949537	0.542489	0.24		0.971837	0.276819	0.16		0.946561	0.664621	0.16		0.985754	0.659733	0.24		0.967061	0.780787	0.24
	0.783314	0.987552	0.21		0.459714	0.997044	0.16		0.938803	0.860159	0.21		0.970806	0.855247	0.21		0.972667	0.672576	0.16		0.990472	0.487802	0.24		0.994418	0.777227	0.24		0.979812	0.720917	0.16		0.988533	0.772755	0.16
	0.282427	0.923818	0.21		0.367168	0.990127	0.21		0.911781	0.783314	0.21		0.976677	0.965593	0.21		0.90045	0.75125	0.16		0.841878	0.435432	0.24		0.990614	0.936923	0.16		0.932692	0.591748	0.16		0.998595	0.423814	0.16
	0.587672	0.998322	0.21		0.79907	0.951947	0.24		0.869773	0.957863	0.24		0.822101	0.885032	0.16		0.939359	0.448163	0.24		0.989472	0.598474	0.21		0.726591	0.661825	0.21		0.988942	0.592142	0.21		0.983743	0.476304	0.16
	0.566696	0.948334	0.16		0.27689	0.995657	0.16		0.93795	0.828204	0.24		0.945561	0.861843	0.24		0.900996	0.763379	0.16		0.922785	0.758272	0.21		0.997994	0.946211	0.16		0.915063	0.883154	0.24		0.998595	0.368715	0.24
	0.446798	0.996107	0.16		0.721914	0.983158	0.24		0.838991	0.8231	0.16		0.998816	0.913355	0.16		0.990613	0.495506	0.24		0.965214	0.517954	0.21		0.998883	0.978939	0.24		0.996269	0.446331	0.16		0.947279	0.469736	0.21
	0.63479	0.990556	0.16		0.120608	0.997044	0.16		0.900405	0.764069	0.21		0.827658	0.929714	0.24		0.908892	0.652244	0.21		0.983418	0.552366	0.24		0.98799	0.753806	0.16		0.962793	0.480692	0.21		0.993095	0.417539	0.21
	0.174123	0.990468	0.24		0.64834	0.939167	0.16		0.798906	0.929802	0.24		0.97995	0.903523	0.21		0.885708	0.926677	0.21		0.950187	0.377272	0.24		0.971758	0.695167	0.16		0.9848	0.607665	0.21		0.979809	0.612969	0.21
[truncated: 2,978 more rows]

[truncated: 20 more sheets: Figure_S5_stats, Figure_S6, Figure_S6_stats, Figure_S7, Figure_S8_a-b, Figure_S8_c-d, Figure_S8e-f, Figure_S9, Figure_S10, Figure_S11, Figure_S12, Figure_S12_stats, Figure_S13, Figure_S13_stats, Figure_S14, Figure_S15, Figure_S16, Figure_S18, Table_S1-14, Table_S16]
